# Supplementary material for: Asxl1 regulates optic cup development through interaction with Lhx2 and epigenetic modulation of Wnt signaling
Source: Anim Cells Syst (Seoul). 2025 Aug 4;29(1):488–501. doi: 10.1080/19768354.2025.2542176 (PMC12322997; doi:10.1080/19768354.2025.2542176)
Supplement: Supplementary table 5. Common target genes between E10.5 Asxl1 KO eye field and E14.0 Lhx2 cKO RPC.xlsx [file TACS_A_2542176_SM4169.xlsx]

## Sheet: Common up-genes
Supplementary table 5. Common target genes between E10.5 Asxl1 KO eye field and E14.0 Lhx2 cKO RPC
Gene symbol (815 genes)	Fold-change
	E10.5 Asxl1 KO eye field	E14.0 Lhx2 cKO RPC
Chd5	1.77188	811.238
Folr1	1.81423	2.63464
Pcdh8	1.81982	4.02516
Clic6	1.74115	11.8143
Dpep2	1.96763	37021.7
Col9a3	1.67432	8.94062
Tnni1	1.8342	10227.4
B630019K06Rik	1.56903	1.51905
Cxcl1	4.84255	3.14939
Fam198a	1.9332	3.61742
Emilin3	2.48136	7.15809
Abcb9	1.57305	2.02612
Marveld3	1.75794	3.93172
AU015791	1.96763	3.10748e+06
Ampd1	3.09582	59.0864
Ccer1	2.93203	1.07427e+06
Cd84	1.56106	2.90444
B230206H07Rik	1.49902	12.7102
BC006965	1.63219	2.9616
Cacna2d3	1.59523	2.32995
Ifi202b	2.93203	2.72886
Caln1	11.6116	1.69925
Crtam	4.93182	4.36274
Nr1h5	3.53771	7259.75
Grik1	2.02338	26562.9
Btc	1.59139	3.74963
Bglap3	3.36255	6.24996
Cyp2j5	1.91919	333421
Aqp3	1.62258	21.1244
Cfi	3.12288	1.85123
Baiap3	1.76304	3.36005
Cntnap4	2.20645	1.92333
Cml5	1.96763	701019
Abcc12	2.64618	2.50249
Npy2r	1.59139	142072
Agmat	5.7895	6.05696e+06
Ccdc42b	3.20025	4.13745e+06
C030023E24Rik	1.6511	1.63976
Cilp	3.02011	25.0776
Styxl1	1.53815	410806
Adam7	1.8997	5.14675
Ctla2b	3.8275	6.61217
Kif17	1.71765	3.48857
Cmya5	1.51948	16.2692
Chrnb3	2.39182	635.573
BC048502	5.7895	2.27929e+06
Oprk1	1.95983	2127.82
Rfx4	1.69776	64.3719
Col27a1	1.72424	16.1336
Alb	4.84255	1.75606
Clec3a	2.93203	6.00795e+06
Bmp15	17.7454	7.147e+06
Lekr1	1.89192	2.85916
Ly9	3.4686	678.643
C230037L18Rik	2.5454	2.54883
Agtr1b	4.26686	1.90467e+06
C86187	2.93203	1.30782e+06
Ankrd60	1.59139	3.26262e+06
Slc6a18	2.5454	170502
Ctse	2.60362	12.2917
Cck	1.90975	3.48603
Ccdc27	8.09257	2.57375e+06
Atp6v1c2	1.59373	7.58895
Aox2	4.26686	48.5518
Adcyap1r1	2.03346	3.95563
Vgll2	2.27366	287.769
Parp10	1.80972	7440.67
Adh1	1.89069	44.4402
Clec2d	9.01058	2.1296
Best2	6.73144	2596.12
Clcnka	3.20683	255.907
Gyltl1b	1.64464	30199
Cartpt	5.0663	49.3254
Ccl7	2.93203	3.34207
Car4	1.64007	2.25901e+07
Ly6h	1.59409	17.0012
Cib3	1.96763	1.21438e+06
Il17re	2.31646	985.796
Smyd1	1.50309	8042.01
Acaa1b	2.93487	2.37356
Bpifb2	1.96763	1.59508e+06
Adad1	2.29399	1.61629
Lrrc36	2.39807	3.47635
Cacng3	4.84255	3.23346
Dcstamp	4.84255	1643.86
Ano5	1.6253	16.5472
Ar	1.63219	1.52307
Adh4	1.59139	1.13964e+06
Npff	1.6783	2.61793
Bsx	2.93203	1.13318e+07
Trim66	1.5278	171.562
Arpp21	2.57044	24.2131
Acot5	11.3821	933679
Chst7	1.59794	2.1473
AW112010	3.8902	2.87407e+06
Srpx2	1.65358	42251
Cd6	1.58009	1.52393
Cdhr3	1.96763	3.73174
Aicda	5.7895	4.5194
Kcnk13	3.8902	677.324
Cacng6	17.7454	7.25497
Capn9	8.60168	2.45133
Aldh3b2	1.65183	4.13601
Clec4g	4.84255	1.17106e+06
Bspry	1.96746	2.98319
Asb12	1.59139	2.98329e+06
Catip	3.29484	10.3633
Cytl1	2.30702	23.586
Smpx	3.8902	57453.7
Ces1a	14.1228	372519
Crct1	4.84255	1.8218
Cstad	1.96763	1.83615
Bmp6	1.65258	7.13998
Cacng2	1.53815	2.63442
Cd300lb	4.84255	11.995
BB123696	2.93203	1.60635
Syt3	1.85966	6288.83
Bmp2	1.65326	6.95081
Alox12e	4.08968	5.53115
Ccdc154	5.7895	300856
Cdk5r2	1.87116	4.85663
Avpr1a	1.89192	80.2098
Comp	3.07123	4.9134
Klk6	3.8902	573.08
Ctso	2.41035	1.96701
Bex6	1.96763	804282
Barhl1	5.13279	96858.7
Alas2	1.76998	6.51658
Dmbx1	2.15437	132.194
Cntnap5b	15.0322	3.80249
Ahsg	4.84255	53.1003
Arhgap20os	1.91919	2.67564
C1qtnf3	2.20645	123333
Wnt11	1.51593	257523
Acan	3.14734	208.904
Arhgap33os	1.79511	18.1102
Pdyn	2.84546	2649.37
Reps2	1.89438	2.56205
D1Pas1	4.39954	433261
Best3	1.66426	9.24227
C1qtnf2	2.16006	13.8612
Msr1	2.27151	5.11107
Slc12a1	4.6959	5.01316
Mybpc1	2.98632	538.639
Hormad1	7.66873	459960
Cyp4f40	45.8616	1.34447e+06
Cldn9	1.64021	79.8556
Ache	1.52316	2.00549
Cdh16	1.96763	1.11488e+06
Ceacam18	3.77938	971815
Creb3l3	2.82543	2.01366
Abcg8	1.84185	9.399
Cd69	3.8902	465531
Ms4a7	2.93203	5193.29
Col28a1	1.78336	13.2019
Bin1	1.53676	1.82289
Lhfpl3	2.16006	552.733
BC049715	1.71765	1.63447
Apol7e	2.93203	1.53441e+06
Chsy3	1.52384	2.61954
BC024139	1.8044	12.6746
Cxcl17	2.61888	1.1584e+06
Cd177	6.73144	2.37771
Crp	1.96763	1.92893e+06
Amhr2	2.39807	1.74997
Apobec2	1.99835	15.3437
Gm7325	1.9307	145.246
Nudt6	1.5948	2.50019
Amn	5.7895	1.58884
Ccdc146	3.4686	2.95833
B230323A14Rik	4.07404	5.95716e+06
Cst7	6.73144	1.36502e+07
C030006K11Rik	1.59892	1.7565
Calca	1.75233	1398.63
Cyp21a1	2.62619	1.6799
Cblc	1.88585	112.139
Gjc2	2.93203	11.2574
BC030870	4.84255	495988
Acp5	1.53722	2.74388
D030025P21Rik	1.59139	16.3539
Pwwp2b	1.65666	3.31133
Grin1	2.15388	509.453
Cyp2j12	17.7454	1.51968e+06
Cntn5	1.70787	971.68
Cbr3	2.41467	6.09949
Prom2	1.78466	1450.94
Cox8b	4.26686	4.84454e+08
Areg	2.93203	12.3877
Cyp2f2	1.91919	4.04597e+07
Cxcr3	1.75768	1.55888
Ascl2	2.75316	4.91953
Clic3	2.08387	3.03571
Matn4	3.8902	1423.75
Nr1h4	2.93203	2.79236
Camk2b	1.91893	4.1738
C1ra	1.5278	4.26479
Cldn14	2.93203	143.093
Tekt5	2.93203	37.091
Cldn3	1.57042	39.3011
Slfn8	1.81535	4.45788
C1ql4	3.8902	5.11838
Acbd7	3.8902	6.4908
Bpifb1	3.8902	381193
Fetub	1.57371	6.85818
Plb1	2.51486	190126
Asprv1	1.81535	3.72888
Kcnc1	1.60408	5.33921
C1s2	1.57473	3.80652
Agt	2.64905	6.40486
Ankrd2	2.91083	4.20678
Arhgef19	1.52149	22.8101
Adrb3	1.5626	2.43495
AU022793	1.59139	5.81555e+06
Pax4	3.8902	288464
Abra	4.84255	18.9045
Gfi1b	1.62521	4098.22
Ddc	1.71717	818.587
Socs1	1.71836	3.78694
Apcdd1	1.9763	14.8634
Cysrt1	5.7895	1.72394
Irf7	1.76173	3990.7
Apobec4	2.93203	1.38501e+06
Ralyl	1.78009	6033.63
Adamts13	1.94901	222.105
D730050B12Rik	4.84255	1.60113e+06
Dact2	1.96631	3.15962
Dapk2	1.50182	6.26637
Dbx1	2.41182	156.289
Ddit4	1.79125	2.74642
Ddn	3.08091	46.4042
Ddx4	3.29371	4.10024
Dgkk	1.63302	5.72187
Dio2	3.76612	18.389
Dlx4	1.63219	6.35083
Dmp1	2.53301	42.787
Dmrt3	1.95342	1.29042e+08
Dmrta2	2.03254	6.36454
Dmrtc1a	1.7854	13332.9
Dpp10	1.51948	1.76298
Dpt	2.74295	155.804
Dpys	13.2106	1.74934e+06
Dpysl5	1.5158	1.63713
Drd5	1.59139	2.73049e+06
Dupd1	2.21989	1.00804e+07
DXBay18	13.2106	2.05277
E230029C05Rik	2.82765	2.54115
E330023G01Rik	3.76057	1.65671
Ect2l	3.8902	3.36379e+06
Eda2r	2.13051	92.9843
Egfl8	1.60257	1.82796
Egr2	17.7454	4.10037
Egr4	1.59139	293914
En1	3.72483	14.2463
Enam	19.543	108967
Endou	7.17282	7.0706
Entpd2	3.15731	4.78693
Epor	1.82454	2.88317
Eppk1	2.04156	2.74871
Ereg	1.91919	2.90016
Erich6	2.16006	1.74714
Evx1	2.93203	3.48567e+06
Fabp4	1.66426	15.7557
Fam110c	2.39442	5.80225
Fam131c	2.68658	2.18187
Fam179a	3.8902	4.31271
Fam181a	2.18739	5.65097
Fam181b	1.70547	2.58268
Fam196a	1.69988	2.9611
Fam19a3	1.65309	1.93102
Fam83c	2.27151	2.55257
Fam84a	1.72871	2.30066
Fbp1	8.60168	3.71003
Fbp2	4.73241	2.35502e+07
Fbxo40	1.90604	6.85623
Fbxw28	1.96763	447480
Fcgr4	5.32678	2.22811
Fcrl6	1.58471	3.0939
Ferd3l	2.36267	2.85273e+07
Fermt3	1.76418	1.87078
Fgf1	4.2945	4.34218
Fgf16	2.23879	26.8126
Fgf2	4.84255	2.23883
Fgl1	5.63517	2.19597e+07
Fhdc1	1.87489	4.48188
Fibcd1	2.22986	4.12736
Fitm1	6.73144	15.187
Fmr1nb	1.88846	295.511
Foxa1	4.29668	6.16521e+07
Foxa2	5.06542	1.64072
Foxb1	1.99315	3.12459e+07
Foxb2	5.22454	9.93995
Foxd3	2.61629	40.7828
Foxd4	4.70899	570107
Foxi2	2.15607	3.48524
Fst	1.52845	2.13721
Fut4-ps1	2.93203	249981
Fxyd2	1.88622	11260.4
Fzd10	1.57993	2.4182
G630090E17Rik	2.35805	41.4634
G6bos	2.08387	2.1069
Gabra1	3.81617	11.677
Gabra5	2.29743	2.81649
Galnt3	2.05314	1.85453
Galnt9	1.60685	5.14943e+06
Gar1	1.67585	1.52835
Gata1	1.59828	1.6484
Gbgt1	1.90604	2.46698
Gbp2	8.60168	3.05376
Gbx2	4.83845	2.67979
Gdf10	1.75436	74.9055
Gdf5	3.09582	15.4171
Gdf7	1.59139	20.4138
Gfi1	14.1228	5.55555
Ghdc	1.59108	2.01639
Gimap5	2.59134	8.51494
Gipc3	3.8902	2.14686e+07
Gjb5	1.95711	2.6512
Gm10432	1.6283	2.73601
Gm1045	2.39182	4.67751
Gm10512	11.3773	2.49353
Gm10536	1.66426	1.92719
Gm10684	1.96763	3.04059
Gm10714	1.8997	2.60003e+06
Gm10768	1.91919	2.25687e+06
Gm10814	2.08845	1.56732
Gm10863	1.96763	5.37816e+06
Gm11166	15.939	1.50304
Gm12238	1.59836	3.70641e+08
Gm13051	2.48316	1.6382e+07
Gm13547	2.41079	2.12417
Gm13582	1.96763	4.19236
Gm13807	5.7895	9.47495e+06
Gm14164	2.09833	1.51287
Gm14685	12.2955	3.1777
Gm15008	1.90604	4.13736e+06
Gm15179	1.66426	3.64136e+06
Gm15217	1.57647	1.83348
Gm15348	1.96763	873348
Gm15455	1.66418	1.55132
Gm15645	2.00211	34.6312
Gm15816	1.90904	12.9138
Gm15997	1.96763	430627
Gm16861	1.52417	2.63243
Gm17455	4.05709	5.62074
Gm17660	5.66037	5.8191e+06
Gm20098	2.84546	430338
Gm20556	1.96763	2.07111
Gm20753	2.42782	1.01269e+07
Gm20754	2.93203	1.51001e+07
Gm2694	2.86733	2.30471
Gm4371	2.93203	3.23927
Gm5088	1.64275	1.74987
Gm5458	1.95711	8.01557
Gm5475	4.26686	2.07538e+06
Gm5535	2.93203	2.50432
Gm5544	4.84255	5.1153
Gm5779	1.73176	3.65915e+06
Gm5797	1.82805	7.18734e+06
Gm5860	2.15372	4.69357
Gm5862	1.96763	1.03627e+06
Gm6086	3.41154	2.66277
Gm648	2.02604	2.62847
Gm6567	1.96763	1.67754e+06
Gm7854	1.51948	3.06291
Gm805	1.70787	1.21757e+06
Gm8817	1.51948	1.48571e+06
Gm9866	1.90604	1.18123e+06
Gna15	2.1999	2.0484
Gng13	1.74387	2.51736
Got1l1	3.68733	6.88013e+06
Gp5	1.52513	2.2292
Gpa33	1.7854	10.2452
Gpc5	1.67754	8.20817
Gper1	1.97447	2.66362
Gphb5	2.93203	7.64791e+06
Gpihbp1	1.52609	4.48746
Gpr101	6.73144	1.7593
Gpr26	3.8902	5.34149
Gpr27	1.68273	2.87796
Gpr39	1.79211	523674
Gpr55	1.96763	9.81375
Gpr83	1.69908	22.2927
Gpr84	3.0004	2.40438
Gpr88	2.93203	49.3187
Gpx6	2.09833	1.6899e+06
Grem2	1.59306	20.0698
Grin1os	2.74068	17.9045
Gsdma	1.73142	1.90307e+06
Gucy2c	9.53058	2.47551
Guk1	1.57901	1.52696
Gzmc	2.93203	856788
H2-Aa	8.60168	7.46125
H2-Bl	1.52651	2.01379
H2-D1	1.52532	1.96082
H2-Oa	1.98003	2.50467
Hal	1.88846	3.34513
Hand1	1.96763	1.7507e+06
Hapln4	1.55706	2.73457
Hbb-bh2	7.84303	4.76948e+06
Hbb-y	1.59339	1.99874
Hbq1b	10.123	3.5391
Hc	1.73359	1.51452
Hcar1	2.93203	16.1807
Hhla1	2.93203	1.76206e+06
Hmgcs2	2.78218	2.18529
Hormad2	4.73241	2.59464
Hoxa1	4.08968	16.3599
Hoxa11os	1.96763	2.87128e+08
Hoxa2	4.84255	23.5058
Hoxa6	2.93203	3.6984e+07
Hoxb1	1.70787	949779
Hoxb5	3.8902	2.44652e+07
Hoxb8	3.80014	4.95673e+07
Hoxd13	1.96763	275.95
Hoxd4	2.20253	6.55726e+07
Hoxd9	2.93203	29.3587
Hr	1.97237	4.21349
Hsd17b3	1.65575	510570
Hsf2bp	4.62298	1.83467
Htr1f	1.91919	55.9906
Htr6	1.98292	1.72466e+07
Htr7	2.84546	43.579
I830077J02Rik	2.28844	2.65593
Ifi27l2a	4.84255	3.84471
Ifit1	7.66873	2.65651
Ifitm6	2.93203	1.21717e+07
Igbp1b	2.93203	493908
Igfbp1	3.05939	7.07754
Igfbp2	1.56548	1.79215
Igfbp6	1.88976	16.912
Il12a	2.08387	2.50621
Il13ra2	2.39182	1.41406e+07
Il2rb	3.8902	3.45951
Il5ra	3.07123	2.89349
Inpp5j	1.84122	14.6239
Ip6k3	4.84255	2.08232
Iqca	1.88904	5.40996
Irf4	6.73144	3.28672
Irx1	2.04793	13.3232
Itga2b	1.80563	2.28014
Itga7	1.88524	1.95098
Itgax	1.96763	4.24621
Itgb2l	4.84255	1.3259e+06
Itgb3	1.57198	3.29509
Itgb7	2.72286	1.81759
Ivl	3.8902	5.61325e+06
Jag2	1.54457	1.67127
Jakmip1	15.0322	1.75625
Jsrp1	2.17056	5.96593
Kcna1	2.28896	1.75134
Kcnc4	3.77938	1.59636
Kcne2	1.89192	5.25222
Kcng1	1.57276	3.44247
Kcnk4	2.93203	8.12613e+06
Kcnn4	1.80566	35850.6
Kcns1	3.15731	6.31368
Kcns3	2.02604	11.5566
Kdm4d	3.15731	1.84503
Kir3dl2	4.84255	862664
Klc3	1.67587	2.07952
Klhl30	6.55855	37.3538
Klhl31	2.7581	33.1663
Klhl35	2.28948	5.43986
Klk4	2.93203	20.5702
Klk7	2.47674	2.60328e+06
Klrb1a	5.7895	578.665
Kmo	2.84546	2.50164
Krt14	2.13849	21.1277
Krt15	1.70787	65.1192
Krt35	2.93203	2.05053
Krt7	1.69493	10.0433
Krt8	1.67914	9.99667
Krt80	2.93203	13.8829
Lca5l	1.72434	1.73715
Ldhc	1.91919	2.83288
Lgals7	1.59139	5.65824
Lgi1	1.8104	8.53702
Lgi3	2.64618	5.0191
Lhfpl1	1.99407	101.739
Lhx5	1.54202	78.4667
Lin7b	4.46032	1.94376
Lipm	2.93203	6.20933
Lmod2	2.93203	5.36819e+07
Lmx1a	1.72004	46.2992
LOC100504039	2.93203	1.89088
LOC100505025	1.63219	15.7822
Lrrc66	1.69908	2.20327
Lrriq4	1.73693	1463.61
Lsmem1	4.84255	3.61745e+07
Lta	2.83323	2.42414
Ltb	1.75768	2.89165
Ltb4r1	2.825	8.13581
Ltb4r2	1.8997	4.28826
Ltf	3.8902	4.37301
Lypd1	2.25453	2.66471
Lypd2	2.68111	2.31956
Lypd3	1.59139	18.9275
M1ap	2.56157	3.01075
Mas1	2.14955	17.4917
Mcpt-ps1	1.66426	2.04058e+06
Mesp1	1.59139	3.19393
Mfap5	5.01806	70.2868
Mgl2	2.02759	2.07094
Mia	1.69	25.6263
Mia2	2.93203	389835
Mill2	3.8902	1.5112e+07
Mixl1	11.3773	3.54683e+06
Mlip	1.91919	1.61719e+07
Mndal	1.98292	4.08671e+07
Mocos	4.84255	6.31382
Mov10l1	2.93203	1.48569e+06
Mrap	2.75155	1.96435
Mrgpra2b	8.60168	1.86306e+06
Mrgprf	2.69524	34.74
Mroh5	2.93203	898444
Mroh7	1.88676	5.18219
Ms4a1	2.93203	1.33071e+06
Ms4a10	4.84255	1.50796e+06
Msc	5.7895	41.4052
Mslnl	3.33215	12.3061
Muc2	1.57494	7.78183
Mug1	1.96763	143752
Mx2	3.14196	2.58252
Mybpc2	1.51783	4.57188
Myh7	2.67654	11.2257
Myh8	2.93203	624.452
Myl3	5.7895	1.29471e+08
Myl4	2.29399	201.591
Mylk3	1.57305	3.72998
Myot	1.66426	474.209
Myoz2	1.96763	5.40821e+08
Nanog	1.6385	9.02661
Ncf4	1.7726	2.88438
Neb	2.425	20.9409
Nefm	1.99075	2.362
Nkx2-2os	1.5637	444484
Nkx3-2	2.93203	8.40263e+07
Nkx6-1	1.6449	2.41628
Nkx6-3	4.84255	1.1563e+06
Nlrp1a	2.032	2.64846
Nlrp5	3.07123	1.76786e+06
Nmu	3.91888	3.52278
Nmur2	2.64618	11.026
Npm2	1.87077	1.57278
Npm3-ps1	1.70409	14.5851
Nppb	3.8902	3.03642e+06
Nppc	3.36255	6.88777
Nps	2.84546	851597
Nptx2	1.64178	2.02932
Nr4a3	1.79049	3.42862
Nr5a2	1.89069	1.9774
Nr6a1	1.6265	14.7283
Nwd2	2.60362	3.58635
Nxpe5	1.96763	899996
Nxph3	2.31228	5.58454
Ocel1	2.02197	1.88466
Olfm4	2.13471	7.28987
Olfr1297	1.96763	1.73554e+06
Olfr1324	2.93203	819454
Olfr1392	1.90604	2.19428e+06
Olfr1418	2.93203	863872
Olfr212	2.13471	2.07383
Olfr287	5.7895	419966
Olfr370	4.84255	6.59224e+06
Olfr420	2.93203	774868
Olfr433	2.93203	2.89168e+06
Olfr492	1.96763	1.60131e+06
Olfr545	1.96763	1.70843e+06
Olfr688	2.93203	1.70791e+06
Olfr90	2.86275	2.16094
Opcml	1.51089	1.75963
Osgin1	2.96236	2.2661
Osm	1.66426	1.74989e+06
Otor	3.4686	1.95262e+08
Otx1	1.50738	8.09259
Otx2	1.57198	3.98205
Otx2os1	2.78543	8.99382
Ovol1	2.60905	5.45652
Oxct2a	2.39182	356168
P2rx5	2.35708	5.33583
Pabpc6	1.896	221213
Pacsin3	1.53353	1.81735
Pamr1	1.98292	65.7258
Paqr9	1.91657	3.28096
Pcdha6	1.96763	1.7902
Pcsk1n	1.74384	1.73498
Pde6a	1.59139	1.85722e+06
Pex16	1.76995	2.05798
Phf11b	3.4686	6.44957
Phf11d	2.3149	2.01228
Phldb3	1.8391	4.45751
Phox2a	2.82462	9.54512
Phox2b	2.36935	2.68311e+07
Pilrb1	4.84255	5.92252e+06
Pilrb2	1.96763	2.76401e+06
Pira2	2.39182	3.36832e+06
Pira7	6.12293	11498.9
Pitx1	1.76793	100.821
Pkhd1	4.84255	11.4316
Pkp1	4.39954	4.66143
Pla2g4d	5.01806	3.52668e+06
Pla2g4e	1.51948	2.57478
Pla2g4f	8.60168	5.24902
Plcxd1	1.72709	7.06968e+06
Plek2	1.5317	1.94703
Plekha4	1.52106	2.12495
Plk5	1.50036	2.48457
Pllp	1.66217	1.6801
Pmis2	2.93203	178.159
Pnliprp1	6.73144	2.68919
Pnliprp2	2.96921	1.98769
Ppp1r14d	2.27151	1904.79
Ppp1r1b	4.08968	2.19361
Prame	1.96763	3.94318e+06
Pramef12	6.73144	4.26932
Prdm12	1.76297	3.56095e+06
Prg3	4.84255	9.58387e+06
Prkag3	1.53481	38.4236
Prm3	2.93203	2.54774e+06
Prodh2	1.96763	1.67637
Prok2	3.85677	2174.02
Prr15	1.68293	3.27478
Prss12	1.94238	11.6216
Prss22	1.80494	5.27958e+07
Prss38	4.26686	4.12164
Psme2b	1.7854	1.88911
Pstpip1	1.65996	1.56724
Ptger2	1.59139	7.06087
Ptgir	2.29399	2.719
Ptpn20	1.70787	6.65961
Qrfpr	4.08968	1.51336
Rab17	8.60168	8.23268
Rab25	1.54647	18.5396
Rad21l	1.96763	2.08167
Ramp1	1.71765	5.34521
Rbmxl2	15.0322	2.76598
Rbp2	2.41079	1.56555
Rbpjl	1.96763	2.31859e+07
Rgs13	2.21989	2.56811
Rgs14	1.66612	8.55351
Rhbg	2.09833	9.55957
Rhcg	1.85582	2.59226
Rhov	2.93203	3.78671
Rhox2b	25.0977	2.15326e+06
Rhox4b	100.528	6.61671
Rhox4d	75.0224	1.00031e+06
Rhox4e	25.1499	726483
Rhox8	1.63617	653775
Rltpr	1.89037	4.46152
Rnf222	1.59139	7.67188e+06
Rp1	4.84255	2.53826
Rpl39l	5.32678	22.763
Rpl3l	7.66873	1034.8
Rtp4	2.08845	6.16176
S100a3	1.896	3.54322e+06
S100b	1.68097	14.5087
Sbk3	1.66426	33.2755
Scn1b	2.06145	7.2498
Scrg1	4.84255	1.33927e+08
Scube2	1.95504	6.68942
Sec14l4	4.84255	6.46247e+06
Serpina1b	1.96763	5.21044
Serpina1d	1.96763	7.46737
Serpinb13	2.93203	469778
Serpinb7	2.93203	1.04716e+07
Sh2d1a	1.8997	3.87678
Sh3bgr	5.22454	7.3058
Sim2	3.52757	53.6914
Slc15a5	1.91919	1.41724e+06
Slc22a6	2.53301	2.18471
Slc24a1	1.62334	2.5012
Slc25a31	1.51948	2.48929
Slc26a9	12.2955	922278
Slc27a5	6.73144	1.69182
Slc28a1	2.60362	6.47115
Slc2a7	2.93203	479538
Slc30a2	2.0501	3.55423
Slc30a3	2.65928	1.9727
Slc35d3	1.67222	3.22212
Slc39a12	3.34512	11.4737
Slc44a4	3.0346	3.06407
Slc47a2	1.96763	1.70088
Slc4a1	1.53524	3.3396
Slc5a9	14.1228	2.68883
Slc6a20a	1.58471	3.64984e+06
Slc7a15	1.96763	639019
Slfn14	1.63239	5.26809
Slfn5	1.50812	3.23258
Slfn5os	2.93203	1.80043e+07
Smco2	3.8902	592937
Smim1	1.53127	1.69708
Smim5	1.82074	32.8075
Snora64	1.68897	4.46682e+09
Snord15a	1.76478	1.50924e+08
Snx20	1.62334	2.88544
Sod3	1.52299	17.9301
Sox3	1.83023	3.01819
Sp5	2.29722	11.5609
Spata20	4.84255	1.73932
Spata32	13.2106	4.68838e+06
Spatc1	4.84255	858554
Spats1	1.5208	3.54205
Spink5	1.96763	7.55547
Spo11	1.51304	18466.1
Srpk3	1.88676	12.1729
St14	1.55294	3.56493
Stac	3.21529	1.71022
Steap4	2.45174	23.9086
Stmnd1	4.84255	4.99202
Stra8	3.8902	453988
Sult1c1	3.8902	4.97175e+06
Susd5	1.53427	16.9965
Syndig1	1.52842	3.43516
Syt8	2.0501	238522
Sytl1	2.77988	7.52797
Taar4	2.93203	670105
Tac2	2.45895	186.112
Taf7l	8.60168	2.07236
Tal1	1.62354	2.95486
Tapbpl	2.00573	1.70933
Tcf23	4.84255	505991
Tcp10a	4.84255	1123
Tcp10b	86.942	961905
Tdh	1.70787	6.13338
Tdrd1	1.55827	141.301
Tekt4	3.8902	2.80633
Tescl	2.93203	4.43812e+06
Tex19.1	3.76612	371252
Tex37	2.21989	901706
Tex38	2.17056	3.6213
Tgm2	1.83872	2.32243
Thbs4	1.81549	19.2639
Theg	6.73144	1313.59
Them5	4.84255	2.70924e+07
Thy1	6.17903	14.5013
Timm8a2	8.60168	3.13235e+06
Tlr6	3.62906	6.79382
Tlx3	3.57982	2.59188
Tm4sf1	1.6452	6.56249
Tmem117	2.33096	1.50936
Tmem125	1.51783	8.27799
Tmem14c	1.55034	1.70118
Tmem158	2.59636	4.40089
Tmem28	1.67608	2.24999
Tmem71	3.80014	12.0096
Tmprss11f	1.96763	9.55732e+06
Tnf	5.32678	3.01584
Tnfaip8l3	1.77326	1.7795
Tnfsf10	1.57647	16.828
Toporsl	2.93203	289995
Trabd2b	1.56118	4.67491
Trem3	5.7895	6.54865e+06
Treml2	1.84325	3.80481
Trh	2.37974	77.3126
Trhr	2.93203	44.8346
Trim10	1.64249	2.92448
Trim30e-ps1	6.73144	376828
Trim47	1.74225	4.20236
Trim52	3.8902	2.80777e+06
Trim72	2.06283	255.601
Trp53cor1	1.51002	2.94518
Trpc5os	4.84255	340285
Trpv5	8.60168	478263
Tshb	5.19689	852.71
Tsr3	1.63535	1.84678
Ttll10	1.56003	3.30359e+07
Ttll3	1.54213	1.9052
Ttll6	8.60168	8.46319
Tuba3b	2.53301	882112
Ube2ql1	1.70961	2.03088
Ube2u	1.56106	10.3274
Ugt1a1	1.90604	3.2338e+06
Ugt1a6a	1.62334	2.43111e+07
Unc93a	3.97482	4.11729
Upk1a	1.89617	5.46601
Uroc1	1.8876	4.14134
Utf1	2.83323	684530
Uts2r	2.93203	2.13255e+07
Vmn1r212	2.93203	647603
Vmn1r58	1.54074	2.44345
Vmn1r90	1.77602	2.10443e+06
Vmn2r15	4.84255	809058
Vmn2r-ps129	2.70216	1.9164
Vpreb2	1.91919	1.96896e+07
Vsig4	8.60168	913280
Vsig8	3.8902	24186.2
Vstm5	1.55316	1.89237
Vwc2l	2.93203	9.21992
Wbscr28	2.93203	23.5731
Wdr64	1.96763	343345
Wnt1	5.75478	5.46988e+07
Wnt10b	1.89069	109.921
Wnt2	3.62906	34.9147
Wnt3	2.6247	3.72226
Wnt3a	1.88831	33.1442
Wnt4	1.70669	32.2746
Wnt7b	1.72107	1.86458
Wnt8b	1.52014	7.79635
Wnt9a	1.51994	8.5089
Wt1os	3.8902	7.27253
Wtip	1.5004	1.58253
Xaf1	1.92806	15783.2
Xdh	1.51002	15.9478
Xlr	5.01806	1.50637
Xlr4a	4.40747	1.01565e+07
Xlr4c	6.78176	3.99615e+06
Xlr5a	8.60168	456016
Yipf7	2.93203	2.00005
Zcchc12	1.58568	9.03925
Zfp429	1.5452	4.19382
Zfp750	3.19942	7.03715
Zfp771	1.52615	1.75248
Zfp804b	2.93203	2.66354
Znhit6	1.53863	1.98826
Zp3	2.45895	6.26041

## Sheet: Common down-genes
Supplementary table 5. Common target genes between E10.5 Asxl1 KO eye field and E14.0 Lhx2 cKO RPC
Gene symbol (373 genes)	Fold-change
	E10.5 Asxl1 KO eye field	E14.0 Lhx2 cKO RPC
Ctsf	0.649819	0.614465
Clhc1	0.648809	0.635687
Ndrg1	0.648747	0.361944
Nron	0.648003	0.0651688
Kynu	0.64793	0.119573
Lmln	0.647061	0.4484
Hecw2	0.646402	0.393228
Gcnt4	0.646096	0.0933904
Gm13276	0.645515	0.617434
Klhl24	0.64548	0.616951
Cp	0.644615	0.436445
Hist1h3d	0.642589	0.000240696
BC055402	0.642082	0.291175
Gm10637	0.642082	0.447257
Ddi1	0.642082	0.184277
BC030500	0.642061	0.463299
Chrna3	0.640063	0.591872
BC064078	0.639861	0.264454
Zfp292	0.639778	0.583587
Fam161a	0.639323	0.534055
Ak7	0.639323	0.491376
Tmem74	0.637793	0.594438
Foxred2	0.637305	0.45534
Gls2	0.637039	0.328422
Lhfpl5	0.634757	0.604848
Gm10804	0.634757	4.42046e-07
Slc19a3	0.632817	0.277281
Cym	0.630521	0.172687
Oprm1	0.630071	0.395447
Gm12060	0.630071	0.508705
Tmc1	0.630071	0.515639
Spaca4	0.629755	0.212914
Pik3c2a	0.626757	0.581849
Cntln	0.625607	0.372936
Tmod2	0.625058	0.514239
Crot	0.624719	0.427169
Awat2	0.624538	0.158635
Slc1a3	0.624107	0.403826
Lin54	0.623981	0.609542
Gnat2	0.623514	0.341798
Atp10a	0.621436	0.64041
Eif5a2	0.62006	0.585573
Them7	0.619283	0.634005
Zfp677	0.617279	0.6483
Tbx5	0.616095	0.500078
Gm15880	0.614322	0.351726
Ccdc67	0.612074	0.609583
Gm14305	0.612047	0.462774
Mycbpap	0.611769	0.576397
Atf7ip2	0.611684	0.539666
Bicd1	0.610965	0.337318
Sh2d2a	0.610298	0.553458
Htra3	0.609206	0.434863
Grip1os2	0.608289	2.03506e-08
Apob	0.608289	0.206671
Erbb2ip	0.607424	0.615849
Rundc3b	0.606645	0.593548
Dnajc24	0.605539	0.534837
Foxo3	0.605345	0.644291
Kansl1l	0.605306	0.590642
Gm1604b	0.602815	3.84447e-07
AU015228	0.602815	0.423948
Gm826	0.602815	0.331548
Nlrc5	0.602815	0.170863
Crip3	0.601976	0.538091
Bdnf	0.601135	0.595534
Bfsp2	0.601013	0.115276
St8sia4	0.600627	0.227096
Fat4	0.599974	0.519658
Hdx	0.599843	0.5792
Cda	0.599757	0.440139
Tmem8	0.599599	0.612522
AI197445	0.596617	0.573806
Zkscan8	0.594618	0.139356
Agbl4	0.593447	0.256846
Gm15104	0.593447	0.465226
Lca5	0.592987	0.246555
Dusp15	0.592227	0.428697
Trpc1	0.592022	0.474898
Kcna3	0.591307	0.599466
Snora23	0.589539	0.129627
Gm20172	0.589121	4.47692e-07
Pbld2	0.589121	0.637893
Sh3rf3	0.589074	0.407523
Isl1	0.588531	0.375574
Hydin	0.587331	0.332406
Cdhr1	0.587287	0.645244
Fam126b	0.587066	0.483686
Zbtb41	0.58602	0.518822
Fbxl21	0.584212	0.589702
Abat	0.583184	0.497522
Pnma1	0.583013	0.50518
Lrrc48	0.582275	0.643374
Scn11a	0.582165	0.0807862
Rs1	0.578353	0.526855
Gad2	0.578332	0.42134
Gm4984	0.577503	0.20787
Zfp185	0.575938	0.616504
Prph2	0.572841	0.499262
Elovl3	0.572841	0.212982
Cyp26a1	0.572237	0.147037
Herc6	0.569357	0.45433
Hs3st4	0.568943	0.315079
Gm13154	0.568717	0.218055
Plin5	0.566781	0.43558
H2-Q1	0.566422	0.317594
Pstpip2	0.565383	0.621642
Osbpl8	0.562433	0.490217
Tnr	0.555971	0.550228
Angptl3	0.555048	0.44561
Ypel2	0.554681	0.439748
Kcnk10	0.55434	0.464622
Lrrc9	0.553471	0.468148
Gm3414	0.553096	0.416432
Aldh1a7	0.552664	0.38841
Vpreb3	0.552261	0.508364
Zfp964	0.551111	0.592988
Pitpnm1	0.549047	0.509541
Zfp442	0.547724	0.563299
Npas1	0.543715	0.646725
Rdh18-ps	0.543335	0.35815
Sun3	0.543335	0.588929
Ucp1	0.540526	0.286114
Rgl3	0.537651	0.543554
Sowaha	0.53719	0.312402
Rp2h	0.537142	0.60217
Prox1	0.536776	0.421799
Zfp114	0.536048	0.499522
Phip	0.532015	0.412226
Rictor	0.531934	0.555634
Lsamp	0.530273	0.451507
Usp53	0.529413	0.58526
Tmtc2	0.529352	0.617243
Hfe	0.528189	0.489186
Klhl28	0.526951	0.627546
Zfp109	0.526824	0.570089
Sh2d4b	0.525786	0.342903
Apoa1	0.524912	0.615395
Cpeb1	0.519629	0.576733
Ankrd66	0.519459	0.0609759
Hrh1	0.519459	0.479783
Cxcr6	0.518871	0.298834
Fam83f	0.518671	0.309218
Scn9a	0.518457	0.508067
Zfp663	0.517604	0.525771
Clec18a	0.51711	0.440458
Rad51ap2	0.516644	0.456345
Vax2os	0.51528	0.342147
Cep290	0.506528	0.548158
Egfem1	0.505834	0.327239
Phxr4	0.50426	6.90856e-08
Nlgn1	0.502582	0.527274
Zfp800	0.50068	0.602801
Gpr179	0.500269	0.386518
Fam186b	0.500269	0.648522
Foxi3	0.497832	0.453453
Kbtbd3	0.497832	0.517247
Smpdl3b	0.497433	0.529986
Chml	0.497228	0.567815
Cyp1b1	0.496837	0.54653
Cxadr	0.493877	0.623766
Crygb	0.493726	0.00971774
Vmn2r83	0.493726	0.238863
Gm8267	0.493726	0.226513
Psca	0.493726	0.431329
Higd1c	0.493726	0.375126
Krt82	0.493726	0.411465
Etnppl	0.493726	0.546714
Uox	0.493726	0.0677724
Gm4884	0.493726	1.90736e-06
Gm5592	0.493726	1.01893e-06
Cuzd1	0.493726	0.173401
Spata4	0.493726	0.504974
Apoa4	0.493726	0.0210095
Ankk1	0.493726	0.220351
Pnma5	0.493726	0.452934
Nbeal1	0.492183	0.40859
Zfp59	0.492146	0.572029
Yes1	0.48791	0.008036
Ccdc159	0.485741	0.462834
Zmat4	0.482458	0.4511
Gm20757	0.479778	0.00576808
Gm15679	0.479778	0.641902
Akap14	0.479778	0.0455171
Gm17644	0.47699	0.384136
Als2cr11	0.476427	0.467354
Ush2a	0.476427	0.20051
Myo3a	0.476427	0.284958
Asgr2	0.47481	0.118821
Kcnk7	0.47481	0.194202
Lrriq1	0.47387	0.412975
Nutm1	0.47387	0.352977
Nr3c2	0.47387	0.330887
Cldn18	0.473261	0.000850188
F9	0.472532	5.74822e-07
Fstl4	0.471268	0.40498
Ret	0.469022	0.535235
Dlx1	0.462317	0.35546
Ptpn4	0.455237	0.449539
Has1	0.454384	0.264944
D330045A20Rik	0.452412	0.383948
Dlx1as	0.450301	0.38627
Dnah9	0.446558	0.580409
Zc3h12c	0.44586	0.333509
Rfx8	0.444542	0.58904
Dbil5	0.444542	0.601889
Trp53tg5	0.441161	2.4199e-07
Muc19	0.438392	0.551972
Ffar4	0.436563	0.260844
D730005E14Rik	0.435058	0.547961
Zbtb20	0.433168	0.371576
Plag1	0.43244	0.542626
Dnmt3aos	0.431935	0.126571
Etohi1	0.431792	0.548906
Zfp931	0.429332	0.457476
Kif5a	0.4271	0.340312
Slc5a7	0.426935	0.642397
Hsf4	0.424766	0.484934
Crygc	0.421546	0.0232545
Pira6	0.421546	0.422372
Retn	0.421546	0.0903959
Gm12830	0.419668	0.380109
Oxtr	0.416405	0.604308
Kcnj6	0.415879	0.554431
Cyp4f41-ps	0.413232	0.393071
Itgb8	0.413165	0.447013
Slc6a3	0.410169	0.420947
Cyp17a1	0.407635	0.228592
Rag1	0.407635	0.638809
Gm9047	0.407635	1.52717e-07
Pla2g2c	0.404092	0.352604
B230319C09Rik	0.404092	0.23296
Dtx1	0.400341	0.556274
Zfp54	0.398586	0.649033
Lcor	0.398403	0.477231
Crhbp	0.396215	0.0653306
Alpk1	0.394834	0.619932
Dynlrb2	0.394216	0.443953
Cacna1d	0.392546	0.342634
Tmem62	0.390239	0.613588
Spata33	0.390075	0.616079
Syt10	0.38265	0.488373
Gm20597	0.378961	0.279016
Tbx20	0.378761	0.189459
Sphkap	0.37842	0.604839
Zfp78	0.374453	0.472322
Rnf32	0.368001	0.482125
Lhx4	0.363601	0.273325
Capn11	0.356904	0.638567
Ube2d2b	0.353196	6.93068e-08
Sftpb	0.353114	0.000309053
Gm5878	0.344141	0.599597
Myt1	0.336371	0.58466
Smok4a	0.334772	0.227368
Zc3h12b	0.333909	0.612834
Gm10578	0.333821	0.0733331
Hmx1	0.329939	0.23859
Crygf	0.328139	0.0208155
Dux	0.328139	1.20991e-06
Scgb3a1	0.328139	2.7297e-07
Gm11544	0.328139	0.397901
Otop2	0.328139	0.458676
Gm17746	0.328139	0.629096
Prl2c5	0.328139	1.75698e-07
Scgn	0.328139	0.234483
Lrit2	0.328139	0.265405
Gja3	0.328139	0.0648276
Dppa2	0.328139	1.15417e-06
Trat1	0.328139	0.442165
Krtap8-1	0.328139	2.50409e-07
Usp50	0.328139	0.568161
Adam30	0.328139	1.43352e-06
Rab42	0.328139	0.292396
Hes2	0.328139	0.611585
Speer8-ps1	0.328139	3.05027e-07
Crybb2	0.328139	0.0367857
Olfr691	0.328139	2.74839e-07
Trcg1	0.328139	0.238964
Ankrd34c	0.328139	0.00387984
Mycs	0.328139	1.43352e-06
Gm7173	0.328139	0.331438
Tmsb15b2	0.323583	0.541206
Tacr2	0.318023	7.39536e-07
Muc5b	0.318023	0.230951
Gm14139	0.316042	0.549016
Ceacam10	0.316042	0.471415
Boll	0.315142	0.409025
Spin4	0.314987	0.641171
Lrit3	0.31416	0.485769
Cyp2d10	0.310308	0.388582
Slc46a3	0.302959	0.519582
Gm19395	0.290619	0.614706
Cyp2u1	0.285595	0.156043
Gulo	0.283404	0.358446
Nupr1	0.272278	0.595511
Kcnh7	0.257862	0.635217
Gpr12	0.256678	0.469109
Fam46d	0.253245	0.407519
Fam19a1	0.251419	0.620346
Pdc	0.245706	0.423561
Gm16548	0.245706	7.45796e-07
D630013N20Rik	0.245706	0.608214
Gm10318	0.245706	4.83316e-07
Tph2	0.245706	0.606873
Tnfrsf17	0.245706	0.394495
Actrt3	0.245706	0.36305
S100a4	0.245706	0.34606
Crybb1	0.245706	0.0270244
Magix	0.245706	0.55425
Zfp36l3	0.245706	0.440597
Ribc2	0.245405	0.579062
Sacs	0.238709	0.35165
Tmprss5	0.237421	0.198137
Tssk5	0.235227	4.35415e-07
Gpat2	0.234987	0.37193
Pip5kl1	0.230248	0.0760922
Aldh1a1	0.228278	0.149719
Spata45	0.217653	0.176849
Olfr543	0.217653	0.122089
Syt1	0.216722	0.0790508
Aqp5	0.210612	0.545013
Hsd17b1	0.201877	0.635846
Tbx19	0.196361	1.63259e-06
Fam26d	0.196361	1.16532e-06
Vmn2r118	0.196361	0.328238
Vaultrc5	0.196361	3.24262e-08
Gm19424	0.196361	0.307172
LOC102634401	0.196361	0.641399
Bpifb3	0.196361	0.442972
Rnf183	0.196361	0.208426
Gprin3	0.196361	0.345247
Vmn1r32	0.196361	0.349898
Cyp1a1	0.196361	0.236854
Gfap	0.179368	0.381804
Otos	0.171686	0.558267
Mmel1	0.170545	0.474731
Cacna2d4	0.170545	0.323104
Gm5136	0.163512	0.125537
Pla1a	0.163512	0.540784
Klk1b9	0.163512	1.47834e-07
Pln	0.157115	0.22449
Vsx2	0.141982	0.103431
C130026I21Rik	0.140072	0.37872
Fam187a	0.140072	0.649137
Slc25a2	0.140072	0.305545
Pitx3	0.140072	0.299659
Chil6	0.140072	1.05367e-06
Pde6b	0.140072	0.126593
Vwde	0.140072	0.2393
Ppm1n	0.140072	0.41304
Egfbp2	0.140072	0.116441
Cryga	0.122505	0.022686
Rmrp	0.122505	5.27152e-05
Pth2	0.122505	0.147884
Mmp21	0.122505	0.426832
Crygd	0.110112	0.0153285
Neurog3	0.109685	0.129459
Fmo6	0.108851	0.566786
Gpr142	0.108851	0.122191
Catsper3	0.108851	0.401506
Msln	0.108851	0.228958
Clec2h	0.108851	6.49743e-07
Klk1b26	0.108851	0.251168
Amelx	0.108851	1.02251e-06
C4bp-ps1	0.0979324	0.369841
Hrg	0.0979324	0.317801
Klk1b27	0.0890028	2.27724e-07
Plet1os	0.0819072	0.492414
Pcdhb21	0.081564	0.557022
Gja8	0.0602389	0.0896465
Tnfrsf8	0.036165	3.20055e-07
Klk1b16	0.0314863	8.4674e-07
Vmn2r55	0.0237885	1.54252e-06
