# Supplementary material for: Asxl1 regulates optic cup development through interaction with Lhx2 and epigenetic modulation of Wnt signaling
Source: Anim Cells Syst (Seoul). 2025 Aug 4;29(1):488–501. doi: 10.1080/19768354.2025.2542176 (PMC12322997; doi:10.1080/19768354.2025.2542176)
Supplement: Supplementary table 6. Gene list from GO analysis of common target genes between E10.5 Asxl1 KO eye field and E14.0 Lhx2 cKO RPC.xlsx [file TACS_A_2542176_SM4168.xlsx]

## Sheet: Go from co-up genes
Supplementary table 6. Gene list from GO analysis of common target genes between E10.5 Asxl1 KO eye field and E14.0 Lhx2 cKO RPC
-ln(p-value)	Term	Gene list
1.75969	WP723 Wnt Signaling Pathway and Pluripotency	Wnt3, Wnt3a, Wnt2, Nanog, Wnt11, Wnt7b, Wnt10b, Wnt1, Wnt4, Foxd3
1.42204	P00057 Wnt signaling pathway	Wnt3, Wnt9a, Wnt3a, Wnt2, Wnt11, Wnt7b, Wnt10b, Wnt1, Tnf, Gng13, Gna15, Pcdh8, Wnt4, Myh7, Myh8, En1, Fzd10
1.04673	Canonical Wnt signaling pathway	Wnt3, Wnt9a, Folr1, Wnt3a, Wnt2, Wnt11, Gpc5, Wnt7b, Wnt10b, Wnt1, Lmx1a, Bmp2, Mesp1, Wnt4, Wnt8b, Fgf2, Plekha4, Fzd10
0.71991	Wnt signaling pathway	Wnt3, Wnt9a, Folr1, Wnt3a, Wnt2, Wnt11, Atp6v1c2, Gpc5, Wnt7b, Wnt10b, Wnt1, Lmx1a, Bmp2, Mesp1, Wnt4, Wnt8b, Fgf2, Plekha4, Trabd2b, Apcdd1, Fzd10
0.708336	Cell-cell signaling by wnt	Wnt3, Wnt9a, Folr1, Wnt3a, Wnt2, Wnt11, Atp6v1c2, Gpc5, Wnt7b, Wnt10b, Wnt1, Lmx1a, Bmp2, Mesp1, Wnt4, Wnt8b, Fgf2, Plekha4, Trabd2b, Apcdd1, Fzd10
23.5521	EZH2 27294783 Chip-Seq ESCs Mouse	Wnt3, Wnt9a, C1ql4, Marveld3, Hoxd13, Jag2, Evx1, Otx1, Epor, Prkag3, Hapln4, Phox2a, Wnt3a, Wnt2, Phox2b, Hoxa2, Wnt11, Rbpjl, Hoxb1, Ddit4, Best3, Spata20, Dlx4, Plek2, Amn, Irf4, Pitx1, Fst, Gdf10, Cacna2d3, Nefm, Hr, Gpc5, Dpys, Wnt7b, Ly6h, Grik1, Clic6, Wnt10b, Wnt1, Igfbp6, Ltb, Lta, Htr7, Kcnk4, Itga7, Rp1, Nppc, Klhl30, Lypd1, Nr5a2, Mixl1, Lmx1a, Barhl1, Pacsin3, Pdyn, Tm4sf1, Kcnc4, Cr…
23.2532	SHEN EZH2 ESCELL BFEZH1-TRANSCRIPT DIFF	Wnt3, Wnt9a, C1ql4, Hoxd13, Evx1, Otx1, Ascl2, Wnt3a, Wnt2, Gabra1, Phox2b, Wnt11, Matn4, Hoxb1, Rfx4, Avpr1a, Atp6v1c2, Trim47, Dlx4, Amn, Irf4, Pitx1, Fst, Otx2, Cacna2d3, Nefm, Hr, Gpc5, Wnt7b, Ly6h, Grik1, Clic6, Wnt10b, Wnt1, Nppc, Nr5a2, Pkp1, Lmx1a, Fibcd1, Grin1, Galnt3, Bmp2, Kcnc4, Prss12, Nr4a3, Dmbx1, Tal1, Slc30a3, Gfi1, Ereg, Lhx5, Adcyap1r1, Hoxa1, Dbx1, Fgf16, Comp, Gpr83, Gbx2, N…
15.9933	EED 16625203 ChIP-ChIP MESCs Mouse	Wnt3, Car4, Marveld3, Hoxd13, Evx1, Otx1, Hapln4, Wnt3a, Gabra1, Phox2b, Hoxa2, Entpd2, Matn4, Hoxb1, Avpr1a, Pitx1, Gdf10, Grik1, Wnt1, Htr7, Ovol1, Pkp1, Mixl1, Lmx1a, Barhl1, Kcnc4, Prss12, Tal1, Htr6, Slc30a3, Lhx5, Adcyap1r1, Hoxa1, Dbx1, Calca, Comp, Gbx2, Nkx6-1, Pcdh8, Slc6a20a, Dpp10, Hand1, Chst7, Gdf7, Bmp6, Tlx3, Dmrt3, Hoxa6, Hoxd9, Sox3, Kcnk13, Col27a1, Ar, Dmrta2, Kcna1, Vgll2, Em…
14.6146	MEISSNER BRAIN HCP WITH H3K27ME3	Wnt3, Hoxd13, Evx1, Phox2a, Wnt3a, Dlx4, Amn, Pitx1, Thbs4, Wnt7b, Wnt10b, Krt7, Ovol1, Pkp1, Mixl1, Lmx1a, Barhl1, Prom2, Dmbx1, Slc30a2, Gfi1, Lhx5, Dbx1, Mesp1, Rhcg, Gbx2, Nkx6-1, Foxa2, Hand1, Gdf7, Hoxb5, Cblc, Tlx3, Dmrt3, Hoxd9, Nkx3-2, Emilin3, Foxb2, Foxb1, Sim2, Foxd3, Cldn3, Rbmxl2
10.757	MEISSNER NPC HCP WITH H3K4ME2 AND H3K27ME3	Wnt9a, Hoxd13, Jag2, Evx1, Ascl2, Wnt3a, Atp6v1c2, Pitx1, Hr, Ly6h, Wnt1, Htr7, Ovol1, Msc, Lmx1a, Fibcd1, Kcnc4, Dmbx1, Slc30a3, Prok2, Dbx1, Acan, Nkx6-1, Plk5, Dpp10, Wnt4, Bmp6, Ralyl, Tlx3, Dmrt3, Kcns3, Nxph3, Kcna1, Dact2, Vgll2, Gabra5, Foxb2, Sim2, Paqr9, Foxd3, Mroh5, Gpr27, Cdk5r2

## Sheet: Go from co-down genes
-ln(P-value)	Term	Gene list
3.02138	Visual system development	Th, Myf5, Grm6, Naglu, Klf4, Ihh, Gnat2, Prox1, Aldh1a2, Mertk, Lhx1, Cep290, Egfr, Efemp1, Krt12, Vsx2, Slc6a3, Hcn1, Opn4, Dlx2, Prph2, Cryaa, Cyp1b1, Pitx3, Crygf, Crygc, Cfh, Atp2b4, Pitx2, Pdgfra, Crybb1, Pde6b, Foxp2, Ret, Trpm1, Dcx, Rs1, Gpm6a, Tmem231, Cyp1a1, Bfsp2, Hsf4, Neurod1, Mfrp, Mitf, P2ry12, C1qa, Inhbb, Tgfb2, Ndp, Inhba, Dlx1, Crybb2, Aqp5, Cryga, Foxc2, Rhoj, Bdnf, Gja8, Ald…
2.68398	Eye development	Th, Myf5, Grm6, Naglu, Klf4, Ihh, Gnat2, Prox1, Aldh1a2, Mertk, Lhx1, Cep290, Egfr, Efemp1, Krt12, Vsx2, Slc6a3, Hcn1, Opn4, Dlx2, Prph2, Cryaa, Cyp1b1, Pitx3, Crygf, Crygc, Cfh, Atp2b4, Pitx2, Pdgfra, Crybb1, Pde6b, Foxp2, Ret, Trpm1, Dcx, Rs1, Gpm6a, Tmem231, Cyp1a1, Bfsp2, Hsf4, Neurod1, Mfrp, Mitf, Inhbb, Tgfb2, Ndp, Inhba, Dlx1, Crybb2, Aqp5, Cryga, Foxc2, Rhoj, Bdnf, Gja8, Aldh1a1, Adamts18…
2.30797	Photoreceptor outer segment	Pdc, Atp1a4, Gnat2, Mertk, Cep290, Rgs9, Mak, Cdhr1, Prph2, Guca1a, Pde6b, Plekhb1, Cngb1, Impg1, Shank2, Myrip, Gucy2f, Pcdh15, Cngb3, Arr3, Cerkl
1.67179	DOID:8466 retinal degeneration	Cp, Hfe, Mertk, Cep290, Edn1, Ripk3, Prph2, Cfh, Pde6b, Mfrp, Gucy2f, Kcnj10, Bdnf, Ccr2, Cx3cr1, C1qtnf5
1.26739	Photoreceptor inner segment	Pdc, Gnat2, Rgs9, Mak, Prph2, Guca1a, Ush2a, Nos1, Rs1, Impg1, Shank2, Dnm3, Atp1b2, Fam161a, Arr3, Cerkl
1.09763	Neural retina development	Naglu, Ihh, Gnat2, Lhx1, Vsx2, Hcn1, Dlx2, Cfh, Atp2b4, Trpm1, Rs1, Gpm6a, Neurod1, Tgfb2, Dlx1, Slc17a7
0.711634	AGED MOUSE RETINA ANY UP	Abca1, Enpp2, Antxr2, Mlf1, B2m, Fndc1
5.78438	LEE BMP2 TARGETS UP	Hoxb6, Mmp11, Naglu, Cp, Fblim1, Crip1, Ehf, Aldh1a2, Abca1, Eps8, Ypel2, Zbtb4, Lama2, Slc5a8, Ptprr, Ptprb, Gabrp, Efemp1, Aebp1, Fam20a, Ccl11, Ern1, Higd1b, Fbln5, Aldh6a1, Sfrp4, Sftpd, Rnase4, Galnt15, Cldn10, Enpp2, Apod, Gsdmd, Snai2, Psmb8, Tap2, Sncaip, Itgb8, Fuom, Casp1, Adhfe1, Rftn2, Slc40a1, Igfbp5, Ifih1, Nmi, Uap1l1, Mal, Pld1, Mme, Npr2, Reck, Hacd4, Tspan1, Mxra8, Htra3, Spp1, …
4.33667	VAX2 KO MOUSE GSE19626 CREEDSID GENE 2371 DOWN	Npas1, Tyr, Hdac9, Myl10, Tyrp1, Abca1, Lama2, Epyc, Slc5a8, Rsad2, Slc26a4, Rnase4, Apod, Cd200r1, Gzma, Slc22a3, Lims2, Pmel, Kcnj3, Smad9, Ambp, Spink4, Tas1r1, Spp1, Hsd17b11, Gpnmb, Clec4d, Tmprss5, Tex43, Lum, Itih2, Themis2, Glra3, Pln, F13a1, Slc26a7, C1galt1, Adgrd1, S100a9, Inca1, Aadat, Nkapl, Tnnt3, Myl1, Msln, Agtr2, Spin4, Gdf2, Evi2a
3.68539	OTX2 KO MOUSE GSE27630 CREEDSID GENE 78 DOWN	Pon1, Dlgap1, Pdc, Hfe, Zmynd10, Trpv4, Steap2, Slc35g3, Slc6a15, Mak, Crhbp, Efhb, Pitpnm1, Pik3ap1, Cfap45, Kcnj3, Morn5, Slc4a10, Riiad1, Tacr3, Spata18, Svopl, Rab20, Gpm6a, Spata4, Ucp1, Calml4, Clec18a, Mfrp, Mitf, Shank2, Armc3, Spag6, Nek5, Asb17, Mycbpap, Rlbp1, Ccser1, Strip2, Cfap69, Ak7, Myrip, Ccno, Wfikkn2, Iqub, Kcnv2, Fam171b, Mlf1, Ppp1r36, Trpm3, Sv2b, Pnma1, S100a9, Slc4a5, Drc…
2.24755	TAATTA V$CHX10 01	Sez6, Oprm1, Kcnn3, Etv1, Tyr, Pdc, Krt23, Myt1, Yes1, Myo1c, Osbpl8, Wif1, Ptpn21, Otp, Bcl6, Robo1, Dlx2, Nox3, Grm8, Ankrd1, Ltbp3, Klhl4, Eya1, Atp2b4, Tbx19, Itga8, Ndst4, Pitx2, Cga, Zdhhc21, Bnc2, Elavl4, Sema3a, Pdgfra, Foxp2, Ckm, Slc7a9, Elf4, Dcx, Hpgd, Dixdc1, Dscaml1, Robo3, Rora, Col12a1, Eomes, Clstn2, Neurod1, C8a, Tbr1, Mitf, Lrfn5, Myf6, Pdzrn4, Trpm8, C1qa, Hoxb4, Ndp, Bach2, S…
1.4654	ZHAO PAX6	Cryaa, Crygf, Crybb1, Mitf, Crybb2
1.39246	YTAATTAA V$LHX3 01	Oprm1, Tyr, Krt23, Myt1, Osbpl8, Tbx19, Itga8, Ndst4, Cga, Bnc2, Sema3a, Elf4, Dixdc1, Rora, Col12a1, Tbr1, Lrfn5, Myf6, Pdzrn4, Trpm8, Bace2, Hoxc12, Sytl5, Hoxc4
1.21761	LMO2 26923725 Chip-Seq HEMANGIOBLAST Mouse	Apoh, Oprm1, Slc26a3, Ltbp2, Klf4, Foxj2, Dlgap1, Cd79a, Cyp17a1, Il12b, Abca13, Ndrg1, Slc1a3, Nid1, Myl10, Atp1a4, Nfib, Cabp7, Prox1, Eya4, Mcoln2, Abca1, Eps8, Cacna1d, Fli1, Pmp22, Tbx5, Ypel2, Cd70, Esr1, Slc22a16, Ptprr, Ptprb, Osbpl8, Rsad2, Sntg2, Tcam1, Edn1, Nxnl2, Ly86, Cd180, Otp, Hcn1, Gucy1b2, Dct, Slc7a8, Has2, Fam83f, Bcl6, Cd96, Cxadr, Lima1, Slc22a3, Efhb, Guca1a, Six2, Ankrd1,…
