# Supplementary material for: Asxl1 regulates optic cup development through interaction with Lhx2 and epigenetic modulation of Wnt signaling
Source: Anim Cells Syst (Seoul). 2025 Aug 4;29(1):488–501. doi: 10.1080/19768354.2025.2542176 (PMC12322997; doi:10.1080/19768354.2025.2542176)
Supplement: Supplementary table 7. Primer list for ChIP-qPCR.xlsx [file TACS_A_2542176_SM4166.xlsx]

## Sheet: Sheet1
Supplementary table 7. Primer list for ChIP-qPCR
Gene	Region	Strand	Primer sequence (5' to 3')
Wnt1	A	Forward	AAG GGG CTG TCA GG TCT GG
		Reverse	GCG TAT TTG TTG CTA TAA GGT C
	B	Forward	AAA ACC AAC CAG GCT AGA AAG
		Reverse	TTT GAG TAT TTT GTG TGC ATG T
	C	Forward	GCT GGG AAA CAC CTC AGG
		Reverse	GAT ATG AGT CCC CGA GCG T
	Negative	Forward	CTC CCA AGT GCT GGA TTT ACG A
		Reverse	TAA ACA ATC CCC AGG CCA AC
Wnt2	A	Forward	AGA TAA GGT CTC TCA CTG AAC
		Reverse	TGA TAG GTT CGT CTT TAG ATT C
	B	Forward	AGG GGA TCT GAA AGC TCT GG
		Reverse	TTC AGT CTG AGT TAG TTT CTT C
	C	Forward	TCT GTA CTC AGC AAG GCA TG
		Reverse	TGG ATG GTG AGG CCA ATG G
	D	Forward	AGG CCT GTT TCA GGT TTA GG
		Reverse	GCT CAA GGG CTG TTA GAA AC
	Negative	Forward	CAT AGC TGA CGT TCT GGC GA
		Reverse	TGT ATA TCG AGC AGG CAC GC
Wnt8b	A	Forward	TTG TGA CAG CAG GTC ATG GA
		Reverse	GAC AGT TTG GTA TCC AAC TTT T
	B	Forward	CGT CCC CTT CTG CGT TTG T
		Reverse	ACC TCA CAT CTA AAG AAG AGA T
	Negative	Forward	GGA AAA CCC TGT GTT TGT AAC
		Reverse	TCA CCA GAA GAG TCC TTT AAG
