# Supplementary material for: Asxl1 regulates optic cup development through interaction with Lhx2 and epigenetic modulation of Wnt signaling
Source: Anim Cells Syst (Seoul). 2025 Aug 4;29(1):488–501. doi: 10.1080/19768354.2025.2542176 (PMC12322997; doi:10.1080/19768354.2025.2542176)
Supplement: Supplementary table 4. GSEA gene list from E10.5 Asxl1 KO eye field.xlsx [file TACS_A_2542176_SM4165.xlsx]

## Sheet: Sheet1
Supplementary table 4. GSEA gene list from E10.5 Asxl1 KO eye field
Enrichment plot	Enrichment score	Nominal p-value	FDR q-value	CORE ENRICHMENT
DESCARTES_FETAL_EYE_MICROGLIA	0.416276	0	0.0220721	Laptm5, Hpgds, Tmem144, Slc9a9, Trpm2, Traf3ip3, Il6r, Aoah, Fyb1, Mertk, Ly86, P2ry12, Csf3r, C1qb, Gpr34, Siglec10, Csf1r, Cybb, Cx3cr1, Pik3ap1, Hck, Cd74, Slco2b1, Tlr2, Il10ra, C1qc, Sp140, Rab20, Cysltr1, C1qa, Ptpn22, Ptafr, Ptprc, Tigd4, Atp8b4, Spp1, F13a1, Cd14, Smim35, Adap2, Lyve1, Bank1, Card11, Rasgef1c
DESCARTES_FETAL_EYE_SKELETAL_MUSCLE_CELLS	0.348142	0.00449438	0.120342	Cacng6, Mrln, Fitm1, Myl3, Smpx, Myh8, Mybpc1, Ldb3, Klhl31, Mlip, Myoz2, Myh7, Myl4, Neb, Trim72, Apobec2, Srpk3, Xirp1, Myot, Tnni1, Trib3, Ramp1, Asb5, Cmya5, Npm3, Fzd10, Fsd2, Pacsin3, Smyd1, Plk5
MARTORIATI_MDM4_TARGETS_NEUROEPITHELIUM_DN	0.477828	0	0.0232049	Nol4, Scara3, Lst1, Pgm2l1, Myb, Maf, Cd1d, Fmn2, Ednrb, Mpped2, Acss1, Scg3, Ttyh1, Gpm6b, Tmem26, Gsx1, Map2, St8sia4, Elavl3, Pkia, Hdac9, Pdgfra, Cnr1, Bcl11a, Igbp5, Cd53, Plcxd2, Hsd17b11, Elavl4, Mapk10, Ly86, Stmn3, Rgs4, C1qb, Ripply3, Csf1r, Hpgd, Cx3cr1, Gdap1, Nhlh2, Dcx, Megf9, Egfl6, Tyrobp, Skor1, Itgb8, Cxcl13, Ncan, Neurod1, Myt1, Slc4a5, F13a1, Fstl5, Aldh1a1, Cnmd, Mrc1, Hand2,…
WP_WNT_SIGNALING_PATHWAY_AND_PLURIPOTENCY	0.389303	0.00440529	0.205641	Wnt1, Mmp7, Wnt2, Foxd3, Wnt3, Fzd9 Wnt10b, Wnt3a, Wnt5b, Wnt7b, Wnt4, Nanog, Ptpa, Fzd10, Wnt11, Frat1, Sox2, Ppm1j
