# Supplementary material for: Asxl1 regulates optic cup development through interaction with Lhx2 and epigenetic modulation of Wnt signaling
Source: Anim Cells Syst (Seoul). 2025 Aug 4;29(1):488–501. doi: 10.1080/19768354.2025.2542176 (PMC12322997; doi:10.1080/19768354.2025.2542176)
Supplement: Supplementary table 1. Primer list for RT-qPCR.xlsx [file TACS_A_2542176_SM4164.xlsx]

## Sheet: Sheet1
Supplementary table 1. Primer list for RT-qPCR
Gene	Strand	Primer sequence (5' to 3')
Asxl1	Forward	TCA GAT GCT CCA ATG ACA CC
	Reverse	AAC AGC CCT TCT CCT CCT C
Vsx2	Forward	GAT GCT GGC CAT GAA AAC GG
	Reverse	AGC CAT CTT GAA CCA GTA GCC
Mitf	Forward	GCT CAC CAT GTC CAA ACC AG
	Reverse	CGT GTT CAT ACC TGG GCA CT
Vax2	Forward	TTT GCG TGC TGA CAC AGG TA
	Reverse	TGG TCC CCT TAG CAT CTC GT
Wnt1	Forward	ACT ACG TTG CTA CTG GCA CT
	Reverse	TGC AGA CTC TTG GAA TCC GT
Wnt2	Forward	CAC ACG GAG TCT GAC CTG AT
	Reverse	GCC ACC TGT AGC TCT CAT GTA
Wnt3	Forward	ACC ACC ATA GAT GAC AGC CTG G
	Reverse	GTG GCC CCT TAT GAT GTG AGT C
Wnt8b	Forward	GTG CGT TCT TCT AGT CAC TTG T
	Reverse	ACA TTC TTC AAT ACC ACT CTG GG
Gapdh	Forward	GTG AAG GTC GCT GTG AAC
	Reverse	TTG CCG TGA GTG GAG TCA TA
