# Supplementary material for: Asxl1 regulates optic cup development through interaction with Lhx2 and epigenetic modulation of Wnt signaling
Source: Anim Cells Syst (Seoul). 2025 Aug 4;29(1):488–501. doi: 10.1080/19768354.2025.2542176 (PMC12322997; doi:10.1080/19768354.2025.2542176)
Supplement: Supplementary table 3. Gene list from GO analysis of E10.5 Asxl1 KO eye field.xlsx [file TACS_A_2542176_SM4163.xlsx]

## Sheet: GO gene list
Supplementary table 3. Gene list from GO analysis of E10.5 Asxl1 KO eye field
-ln(P-value)	Term	Gene list
28.37	HOMEOBOX_2	Dmbx1,Hnf1b,Dbx1,Pou6f1,Gsx1,Zfhx4,Hoxa1,Pitx1,Rhox2b,Dlx2,Hmx1,Nkx6-3,Otx2,Dux,Cers6,Tlx1,Pax7,Msx3,Pitx3,Nkx2-9,Pou4f1,Lhx3,Lhx8,Phox2b,Lhx1,Pitx2,Rhox4c,Barhl2,Rhox4g,Rhox3c,Nobox,Hesx1,Hoxa6,Hoxb4,Rhox4b,Nkx2-6,Hoxc12,Emx1,Hnf1a,Irx1,Tlx3,Isl1,Mixl1,Hoxc4,Rhox8,Gbx2,Hoxd1,Dlx1,Evx1,Lbx2,Rhox4e,Rhox2f,En1,Hoxb1,Pax4,Irx6,Obox3,Irx2,Bsx,Hoxa2,Esx1,Nkx2-4,Six2,Hmx3,Hoxd4,Nkx3-1,Rhox4a,Nkx1-2,Nkx…
27.58	Homeobox	Barhl1,Rhox4c,Hoxa2,Gbx2,Gsx2,Tlx1,Pou4f2,Hmx1,Pitx1,Nkx1-2,Hoxb5,Pitx3,Nkx3-2,Rax,Nkx6-3,Phox2a,Hoxa1,Hoxd9,Dmbx1,Hoxc12,Dlx4,Hoxd1,Lhx1,Nkx2-4,Msx3,Lhx8,Zfhx4,Lhx3,Hnf1a,Nkx6-1,Otx1,Rhox8,Nkx2-1,Rhox4g,Hnf1b,Vsx2,Rhox3c,Hmx3,Pou2f2,Pax4,Bsx,Isl1,Hoxb4,Six2,Phox2b,Rhox2c,Hoxd4,Hoxb1,Mixl1,Pou6f1,Hoxb8,Pax7,Hoxd8,Obox3,Lhx4,Lmx1a,Esx1,Nkx2-6,Rhox2b,Barhl2,Lhx5,Hoxc4,Nkx2-9,Nobox,Tlx3,Hoxc13,Rhox2…
8.1	Znf_LIM	Lims2,Fblim1,Lhx4,Lhx5,Crip1,Lmx1a,Ablim3,Ldb3,Zfp185,Mical2,Lhx3,Lmcd1,Ablim2,Wtip,Crip3,Lhx8,Lpp,Tgfb1i1,Gm4907,Scel,Isl1,Lhx1,Nrap,Nebl,Lima1,Tes,Csrp3
7.59	LIM_DOMAIN_1	Crip1,Tgfb1i1,Lhx8,Lpp,Nrap,Csrp3,Lhx5,Lmx1a,Lhx3,Zfp185,Lima1,Scel,Lhx1,Gm4907,Crip3,Wtip,Mical2,Nebl,Ablim2,Ablim3,Lmcd1,Lhx4,Ldb3,Tes,Fblim1,Lims2,Isl1
7.59	LIM_DOMAIN_2	Fblim1,Tes,Ldb3,Lims2,Isl1,Wtip,Mical2,Ablim2,Nebl,Lmcd1,Ablim3,Lhx4,Lima1,Scel,Gm4907,Lhx1,Crip3,Lhx8,Tgfb1i1,Crip1,Nrap,Lpp,Lmx1a,Lhx5,Csrp3,Zfp185,Lhx3
6.81	V$LMO2COM_02	Dio2,Phox2b,Sdpr,Adamtsl1,Krt80,Otop2,Schip1,Ush1g,Anks1b,Hnf1a,Abca12,Wnt11,Sgip1,Tshb,Stard13,Kcnk3,Ppargc1a,Bnc2,D17Wsu92e,Cacna1f,Bcl6,Tbx5,Trim15,Kirrel2,Htr7,Grid2,Sptb,Guca2a,Pitx2,Dab2,Igfbp5,En1,Gata1,Mitf,Synj1,Haghl,Tph2,Trim10,Pilrb1,Abcg8,Trpm3,Tbx19,Grin2b,Nr3c1,Creb5,Map4k5,Foxa1,Cast,Zfp219,Pkia,Hpse2,Bin1,Hyal3,Isl1,Cacna2d3,Vstm2a,Bmp6,Amhr2,Elavl4,Fgf16,Camk1d,Slc4a1,Slc26a9,Cs…
6.79	LIM	Lima1,Zfp185,Mical2,Lmx1a,Lhx4,Ablim2,Fblim1,Lhx1,Lhx5,Scel,Tgfb1i1,Isl1,Lhx3,Tes,Crip3,Lims2,Csrp3,Wtip,Nebl,Lmcd1,Nrap,Crip1,Gm4907,Lpp,Ldb3,Ablim3,Lhx8
4.45	V$LMO2COM_01	Cyp26a1,Osr1,Igf2,Gpr156,Gjb4,Nr3c2,Gng13,Shisa7,Tnfsf13,Stard13,Zfp800,Pax9,Nrk,Bnc2,Wnt3a,Barhl1,Fosl1,Otx2,Trim63,Bcl6,Arl5b,Cd79a,Slc4a1,Pard6a,Zranb1,Camk1d,Shkbp1,Ckm,Kcnn3,Prr15,Srm,Wwc1,Dok7,Igfbp5,Padi4,Myadm,Evx1,Paqr5,5330417C22Rik,Adra2c,Commd5,Fam19a4,Ccdc64,Vpreb2,Ptchd1,Itga7,Lypd1,Tcf21,Tmem116,Larp4,Syt4,Rgag1,Tgfb3,Grin1,Pcdha1,L3mbtl2,Col12a1,Vpreb1,Rnf183,Wnt9a,Hapln2,Car7
4.25	Ldb1 (LIM domain binding 1)	Lhx4,Gata1,Lhx5,Pitx2,Hoxd1,Lhx1,Tal1,Lmx1a,Csdc2
3.29	Homeobox-engrailed_C-terminal	En2,En1
8.98	V$PAX4_02	Itga7,Sdpr,Pdzrn4,Mbnl2,Gpr52,Hoxc4,Ppp1r16a,Phox2b,Mia2,Stard6,Tmem35,Hoxc13,Hnf1a,Pmm1,Kynu,Elk3,Slc7a9,Baiap2l2,Mybpc1,Rnf128,Etv1,Ikzf3,Mtmr6,Dcx,Nkx2-1,Grid2,Lcor,Dlx1,Dixdc1,Tbx5,B2m,Raph1,Slc5a12,Prdm12,Sytl2,Tmprss3,Rgag1,Eomes,Has2,Mitf,Pitx2,Ldb2,Cast,Rora,Tbc1d8b,Car4,Neurod2,Ptgfr,Otx2,Eya1,Slitrk3,Sez6,Aqp3,Cacna2d3,Hc,Zfhx4,Itga11,Folr1,Uts2,Myf5,Ptpn21,Sema3a,Bace2,Cacng8,Slc26a7,A…
6.65	TAATTA_V$CHX10_01	Arl5b,Stag3,Aak1,Adamts13,Nxph1,Dsg1b,Slc26a7,Gbx2,AI607873,Oprm1,Dlx2,Ptpn21,Cga,Zdhhc21,Fam19a1,Ndufa4l2,Zfhx4,Ndst4,Adarb2,Pacsin3,Pitx1,Gpr15,Col12a1,Gjd2,Ereg,Hcrt,Tfap2d,Krt23,Tbx6,Car4,Tac1,Pydc4,Odam,Pitx2,Serpinc1,Myl1,Muc15,Pydc3,Myo1c,Mitf,Eomes,Serpinb7,Bdnf,Best3,Mstn,Flrt3,Scrt2,Htr7,Ckm,Dpp10,Cblb,Atp2b4,Otop3,Dcx,Mybpc1,S100pbp,Hpgd,Hoxa2,Stac,Otp,Myt1,Klhl4,Cadm2,Stard13,Tmem179,…
6.32	LEE_BMP2_TARGETS_UP	Kcng1,Cdh13,C1ra,Trp53inp1,Bspry,Txnip,Sv2b,P2rx7,Tcf21,Selm,Mmp23,Gda,Pcp4,Cxcl17,Cldn10,Scn7a,Gbp7,Cp,Emp2,Gdpd1,Inhbb,Cldn3,Tspan1,Kctd14,Foxo3,Dpyd,Casp1,Tap2,Cyp4v3,Fbln5,Reps2,Rftn2,Krt15,Ddit4,Sncaip,Tmprss4,Ifi44l,Sft2d2,Ilvbl,Krt8,Apod,Tmem213,Hpgd,Tmem26,Klhl24,Htra3,Mal,Fut9,Cast,Rgl3,Pla2g16,Mfap4,Mmp11,Cldn7,Reck,Mxra8,Ypel2,Olfml2a,Gbp2,Ifih1,Gsdmd,AU021092,Sftpd,Sfrp4,Padi4,Ltf,Pdk…
5.92	YAUCH_HEDGEHOG_SIGNALING_PARACRINE_DN	Fabp6,Nr6a1,Myf5,Prps1l1,Coro6,Wnt3,Trim63,Asb15,Eya1,Ncan,Kcnc1,Cabp7,Tbr1,Nxph1,Lrp2bp,Trat1,Grik1,Susd5,Ptafr,Neb,Aqp5,Ttn,Myl1,Treh,Arpp21,Rln1,Slc15a5,Slc5a12,Mc1r,Tnnt3,Fcrl1,Scrg1,Kcnj3,Sim1,Mb,6430571L13Rik,Tnr,Npy2r,Mybpc1,S100pbp,Etl4,Elfn2,Cadm2,Slc25a41,Sntg1,Pax9,Myot,Ckm,Scrt2,Htr7,Ube2u,Wwc1,4930538K18Rik,Ctxn3,Ikzf3,Thbs4,Cyp1a1,Ehf,Ppp2r2c,Them5,Cd28,Mybpc2,C1ql3,9030617O03Rik,My…
5.15	Otx2 (orthodenticle homolog 2)	Dmbx1,Emx1,Dmrtc2,Tlx3,Mixl1
4.41	Emx2 (empty spiracles homeobox 2)	Tlx1,Irx6,Nkx2-1
3.03	Bmp4 (bone morphogenetic protein 4)	Fst,Chrdl2,Bmpr1b
3	V$PAX8_B	Ggn,Hoxb4,Gpr27,Ptch1,Gabra1,Bdnf,Tmtc2,Olfm2,Sfxn3,Bnc2,Fam71f1,Hoxb8,Grem2,1700112E06Rik,Myf5,Ablim3,Mybpc1,Hoxd8,Dio2,Hr,Lhfpl1,Wnt4,Npm3,Dnaic1,Camk1d,Hoxb5
10.31	Wnt	Wnt10b,Wnt8a,Wnt3a,Wnt11,Wnt5b,Wnt3,Wnt2,Wnt1,Wnt7b,Wnt4,Wnt8b,Wnt9a
10.31	Wnt_CS	Wnt3,Wnt2,Wnt8a,Wnt5b,Wnt11,Wnt3a,Wnt10b,Wnt9a,Wnt4,Wnt8b,Wnt7b,Wnt1
9.99	WNT1	Wnt9a,Wnt2,Wnt1,Wnt3,Wnt11,Wnt7b,Wnt10b,Wnt4,Wnt8b,Wnt5b,Wnt3a,Wnt8a
9.18	WNTPROTEIN	Wnt5b,Wnt8b,Wnt2,Wnt3,Wnt8a,Wnt4,Wnt11,Wnt1,Wnt3a,Wnt10b,Wnt9a,Wnt7b
7.62	WNT ligand biogenesis and trafficking	Wnt2,Wnt8b,Wnt11,Wnt7b,Wnt4,Wnt1,Wnt10b,Wnt9a,Wnt8a,Wnt5b,Wnt3a,Wnt3
3.82	Dkk1 (dickkopf homolog 1 (Xenopus laevis))	Wnt3a,En1,Wnt1,Wnt3
3.5	WNT_UP.V1_DN	Bik,AU021092,Oas1a,Ifih1,Mrap,Tnfrsf8,H2DMb1,Faah,Isg15,Dio2,Usp18,Abcc3,Ngef,Hes3,Vpreb2,Kitl,Abca1,Vpreb1,Hoxb5,Tlr6,Igfbp6,Clec4d,Map3k2,Irf7,Lhx1,F10,Tshb,Syt8,Oas1g,Agt,Adrb1,Cd48,Rsph1,Pla2g10,Adam2,Gfap,Kcna3,Tnni3,Il12rb1,Ptpn22,Cmbl,Grm8,Sh2d2a
3.07	WNT8PROTEIN	Wnt8b,Wnt8a
15.25	visual perception	Arr3,Ush2a,Gabrr2,Slc45a2,Hsf4,Gja10,Lrit3,Pde6a,Rlbp1,Rgs9,Th,Glrb,Cacna2d4,Pcdh15,Bfsp2,Ppef2,Aipl1,Sema5a,Crybb2,Rom1,Unc119,Best1,Olfm2,Guca1a,Cryba1,Mfrp,Grm6,Gucy2f,Myo3a,Trpm1,Rcvrn,Pde6b,Mip,Kcnj10,Ngb,Rp1,Cngb3,Opn5,Crygd,Gpr179,Epas1,Prph2,Crygc,Cacna1f,Opn4,Gnat2,Nxnl2,Pdc,Gjd2
15.12	sensory perception of light stimulus	Gpr179,Epas1,Crygd,Opn5,Cngb3,Rp1,Gjd2,Pdc,Opn4,Crygc,Prph2,Cacna1f,Nxnl2,Gnat2,Myo3a,Trpm1,Gucy2f,Cryba1,Mfrp,Grm6,Ush1g,Rcvrn,Ngb,Kcnj10,Pde6b,Mip,Glrb,Ppef2,Aipl1,Bfsp2,Cacna2d4,Pcdh15,Olfm2,Best1,Unc119,Rom1,Guca1a,Sema5a,Crybb2,Arr3,Slc45a2,Gabrr2,Ush2a,Rlbp1,Rgs9,Th,Gja10,Hsf4,Pde6a,Lrit3
6.1	neurogenesis	Tle6,Scrt1,Reln,Apcdd1,Fgf20,P2ry12,Gdf5,Th,Tmc1,Mesp1,Slc4a10,Lgals1,Cspg4,Duoxa1,Epha8,Chd5,Raph1,Cnr1,Dct,Alg10b,Igf1,Lta,B2m,Ace,Syt4,Fry,Pou4f1,Wnt3a,Otx2,Dtx1,Fstl4,Jag2,Mfrp,Dcx,Kndc1,Cpne5,Gabra5,Cdh11,Spr,Cntnap1,Klhl1,Trp73,Il15ra,Gp5,Gfi1b,Ache,Pitx2,Avil,Shtn1,Emx1,Crtac1,Nefl,Xlr4b,Bcl11a,Gldn,Tbx6,Neurod1,Map2k2,Pcp4,Klf4,Bex1,Lrrc55,Pax7,Nlgn1,Cngb1,Kcnj10,Arsb,Rasal1,Tnr,Cpeb1,Syn…
5.71	structural constituent of eye lens	Crygc,Cryba1,Bfsp1,Crygd,Mip,Crybb1,Crygf,Crybb2,Cryaa,Cryga,Bfsp2
5.15	pigment granule organization	a,Bloc1s4,Lyst,Rab32,Trappc6a,Gpr143,Pmel,Tyrp1
4.7	photoreceptor outer segment	Pde6b,Pcdh15,Hnf1a,Rom1,Plekhb1,Cdhr1,Guca1a,Mak,Gucy2f,Mertk,Gnat2,Arr3,Myrip,Cep290,Rgs9,Cngb3,Pdc,Rp1,Shank2,Prph2,Cngb1,Cacna1f
4.38	neuron differentiation	Ptprz1,Grid2,Map1s,Wnt4,Scn1b,Wnt2,Elavl4,Fat4,Tgfb2,Lhx8,Tlx1,Gbx2,Trpm1,Wnt8a,Dmrta2,Htr7,Foxb1,En2,Csf1r,Otp,Naglu,Tenm2,Mcoln3,Eomes,Hoxd1,Disc1,Egfr,Cck,Wnt8b,Slc1a3,Thbs4,Nr4a3,Nfib,E130012A19Rik,Eya1,Slitrk4,Tbr1,Wnt1,Bloc1s4,Wnt7b,Gabrr2,Gdf7,Dcdc2a,Itga1,Efna3,Lhx1,Egr2,Drd1,Lhfpl5,Lhx5,Ntng1,Dbx1,Epha3,Hoxa2,Tal1,Robo1,Rora,Wnt10b,Rab3a,Dlx1,Cend1,Cacna1f,Sema3a,Gnat2,Wnt11,Bhlhe23,Adcy…
4.32	photoreceptor inner segment	Aipl1,Guca1a,Mak,Ush2a,Dnm3,Myo3a,Rgs9,Crocc,Gnat2,Arr3,Shank2,Nos1,Rp1,Ush1g
3.93	retina homeostasis	Lca5,Mak,Rp1,Pcdh15,Aipl1,Cep290,Nxnl2,Cdhr1,Slc28a2,Nphp4,Ush2a,Ush1g,Cngb1,Crocc,Nxnl1,Pde6a
3.2	retinal binding	Rlbp1,Opn5,Opn4,Aldh1a2,Rbp2,Adh4
41.19	MEISSNER_BRAIN_HCP_WITH_H3K4ME3_AND_H3K27ME3	Bmp3,Scrt1,Paqr5,Entpd2,Creb3l1,Sox3,Zbtb7c,Ch25h,Itga7,Trim47,Lypd1,Slc44a5,Txnip,C1ql3,Enpp1,Lin7a,Irx1,Wnt9a,Nrip3,Nuak2,BC089491,Cdh13,Shroom1,Wif1,P2rx5,Ablim3,Kcnf1,Lyzl4,Stac,Corin,Cdkn2a,Adamts15,Gng13,Cd83,Sncaip,Egr2,Ptpn18,Otx1,Slc6a17,Kcnj6,Wnt1,Fam129a,Plekhg3,Ndrg1,Bfsp1,Inhbb,Fam163a,Fhdc1,Slc6a1,Emp2,C1ql2,Adra2c,Mocos,Gpc5,Ret,Epha3,Cpne5,Avpr1a,Plag1,Svep1,Col12a1,Trpm3,Rhbg,Gpr…
17.83	MIKKELSEN_NPC_HCP_WITH_H3K4ME3_AND_H3K27ME3	Ndrg1,Psmb9,Nefl,Ptger4,Pcdh8,Rassf5,Plekhg3,Trnp1,Gja3,Gch1,Cdk5r2,Hoxd1,Kcnk12,Kcnc4,Kcnj4,Wnt11,Ascl2,Gpr88,Aff3,Col27a1,Wnt9a,Adrb3,Slc40a1,Foxd4,Ccdc64,Foxc2,Galnt14,Foxf1,Ptpn5,Fgf5,Gad1,Sh3rf3,Hoxc4,Vgf,Celsr3,Ahnak,Nxph3,Slc6a15,Kcna3,Hmx1,Slc26a4,Rgs6,Coch,Cpeb1,Pth2,Six2,Slc24a4,Kdelr3,Smoc2,Kcna1,Cdhr1,Slc35d3,Ccno,Reln,Klhdc8a,Egr4,Cdh11,Cxcl12,Sntb1,Zfp296,Nppc,Rab20,Gpc5,Ret,Eomes,F…
15.87	PRC2_SUZ12_UP.V1_DN	Slc6a15,Vill,Pkd2l1,Xpnpep2,Srpk3,AF529169,Ccdc87,Higd1b,Sptb,Bfsp1,Il1rl2,Gpc6,Cxcr3,Ptgir,Cyp4f14,Coch,Setbp1,Cyp1b1,Psmb8,Slc13a3,Nr0b2,Car11,Plek2,Cacna2d3,Krt15,Calml4,Wdr25,Ctss,Myt1,Kcnn4,Ace,Ucp1,Hr,Cd70,Aldh1a2,Elane,Myl3,Sctr,Pcsk1n,Car6,Rpl3l,Cck,Edn1,Nkx6-1,Pde6a,Grp,Ngb,Mctp1,Upk3b,Gad2,Lypd1,St18,Ch25h,Gata1,Cbl,Sst,Arl4c,Zfp78,Bmp3
7.72	PRC2_EDD_UP.V1_DN	Enpp2,Pkd2l1,Cyp1a1,Klk6,Slc6a15,Ccdc87,Klhl28,Asb4,Nxph3,Scn10a,Cdhr2,Ascl3,Fam129a,Gpr37,Hivep2,Cacna2d3,Prss12,Nr0b2,Rasl12,Hdac9,Il1rl1,Rbm47,Baz2b,Hoxa2,Nr3c2,Slc28a1,Il13ra2,Gsta3,Scg2,Obscn,Il12a,Cck,Rpl3l,Sctr,Car6,Pcsk1n,Mctp1,Ly96,Zbtb20,Gdf5,Cubn,Pdzrn4,Ctso,Serpinb7,Gpc5,Cd244,Plag1,Rabgap1l,Osgin1,Galnt3,Arl4c,Gata1
6.18	V$HP1SITEFACTOR_Q6	Axl,Prok2,Tmem62,Lrfn5,Gcnt2,Dio2,Pitx2,Ttll6,Rgag1,Tgfb3,Foxd3,Slc5a12,Mbnl2,Casp8,Fbxl19,Pnma1,Spata17,Hapln2,Schip1,Csf3,Elf4,Crygd,Samd3,Tmem95,Car4,Igf1,Lhx1,Cadm2,Acrv1,Tshb,Krt14,Calcrl,Hivep3,Ofcc1,Gpr156,Bcl11a,Hdac9,Sez6,Gpr27,Bcl6,Pou4f2,Sncaip,Bnc2,Cacna2d3,Barhl1,Steap2,Tet2,Lcor,Rcor1,Dlx1,Mstn,Pard6a,Mapk10,Nr5a2,P2ry10,Dusp10,Foxa2,Rin2,Pou4f1,Lrrn3
4.94	ASXH	Asxl1,Asxl3,Asxl2
4.94	ASX-like_PHD	Asxl2,Asxl1,Asxl3
3.64	LU_EZH2_TARGETS_UP	S100a4,Bik,Ifit3,Zfp600,Ppp1r1b,H2afj,Amdhd2,Nme3,Gm13251,Isg15,Gm13247,Wdr74,Cldnd2,2610528J11Rik,Ncaph2,Trim47,Haghl,C030006K11Rik,Comtd1,Neurl3,Cdk9,Mical2,Pex16,D10Jhu81e,Pitx1,Rps19bp1,Cldn7,Irf7,Ifit3b,Clic3,Sssca1,Nudt1,Ocel1,Trib3,Hyal3,Elfn2,Ly6h,Pfdn6,Dlk2,Ppil6,Klhl35,Hbq1b,Ddit4,Gsdma,Tm4sf1,Crybb2,Zp3,Pfkl,Cyp1b1,Gm13154,Pard6a,Psmb8,Stk19,Gm13051,Ogfr,Sigirr,Akr1c21,Tes,Gm13242,Sncg…
