# Supplementary material for: Asxl1 regulates optic cup development through interaction with Lhx2 and epigenetic modulation of Wnt signaling
Source: Anim Cells Syst (Seoul). 2025 Aug 4;29(1):488–501. doi: 10.1080/19768354.2025.2542176 (PMC12322997; doi:10.1080/19768354.2025.2542176)
Supplement: Supplementary table 2. RNA-seq of E10.5 Asxl1 KO eye field 1.5 fold cut-off.xlsx [file TACS_A_2542176_SM4162.xlsx]

## Sheet: 1.5-fold
Supplementary table 2. RNA-seq of E10.5 Asxl1 KO eye field 1.5 fold cut-off
E10.5-EYE-Asxl1-KO/ E10.5-EYE-WT
Gene symbol	Fold-change
Rhox4b	100.528
Adam32	92.0406
Tcp10b	86.942
Rhox4c	83.5399
Rhox2e	77.5796
Rhox3c	75.0224
Rhox2d	75.0224
Rhox4d	75.0224
Cyp4f40	45.8616
Rhox3e	44.1314
Rhox2f	38.9257
Gm17026	37.1848
Rhox2c	36.8802
Psg28	33.693
Smok2a	31.0644
Rhox4a	30.1861
C87198	26.6613
4931429I11Rik	25.7769
Rhox4e	25.1499
Rhox2b	25.0977
Enam	19.543
1700108J01Rik	18.6452
Egr2	17.7454
Trim38	17.7454
Cyp2j12	17.7454
Cyp2j11	17.7454
Cyp2j8	17.7454
Cacng6	17.7454
Bmp15	17.7454
Gm11166	15.939
Psg26	15.939
Olfr1033	15.701
Acot4	15.5943
Cntnap5b	15.0322
Cyct	15.0322
Erich3	15.0322
Jakmip1	15.0322
Rbmxl2	15.0322
Gsdmc	14.1228
Slc5a9	14.1228
Gfi1	14.1228
Ces1a	14.1228
Rhox5	14.1228
Spata32	13.2106
Dpys	13.2106
1700028P14Rik	13.2106
DXBay18	13.2106
Slc26a9	12.2955
Slc5a4b	12.2955
Cfap58	12.2955
AA467197	12.2955
Gm14685	12.2955
Caln1	11.6116
Acot5	11.3821
Mixl1	11.3773
Gm10512	11.3773
Spink1	11.3773
Ppef1	11.3773
Zp1	10.4557
A930018P22Rik	10.4557
Vmn2r4	10.4557
Mrgpra2a	10.4557
1700020N15Rik	10.4557
Adam2	10.2534
Hbq1b	10.123
1700084J12Rik	9.53058
Frmpd1os	9.53058
Gucy2c	9.53058
Fam24a	9.53058
Acot3	9.30866
Clec2d	9.01058
BC048609	8.70904
Rab17	8.60168
Rcvrn	8.60168
Ttll6	8.60168
Efcab10	8.60168
Fbp1	8.60168
Timm8a2	8.60168
H2-Aa	8.60168
Pla2g4f	8.60168
Fabp2	8.60168
Gbp2	8.60168
Trpv5	8.60168
Gys2	8.60168
Scgb1b30	8.60168
Mrgpra2b	8.60168
1600027J07Rik	8.60168
Capn9	8.60168
Spesp1	8.60168
Nek11	8.60168
Gm14458	8.60168
Fthl17	8.60168
Xlr5a	8.60168
Vsig4	8.60168
Taf7l	8.60168
Irx6	8.39875
Xlr4b	8.39694
Ccdc27	8.09257
Hbb-bh2	7.84303
Mrln	7.66873
Ccdc105	7.66873
Rpl3l	7.66873
Meiob	7.66873
Gm15972	7.66873
Ifit1	7.66873
Hormad1	7.66873
Orm3	7.66873
Ush1g	7.5057
Gm11651	7.47962
Gm10413	7.17282
Endou	7.17282
En2	7.14895
Xlr4c	6.78176
5730435O14Rik	6.73144
Theg	6.73144
9230102K24Rik	6.73144
Irf4	6.73144
Fitm1	6.73144
B830017H08Rik	6.73144
Tssk1	6.73144
Opn5	6.73144
Pnliprp1	6.73144
Cst7	6.73144
Defb20	6.73144
1700125G22Rik	6.73144
Gm10681	6.73144
Pramef12	6.73144
Cpa1	6.73144
1810020O05Rik	6.73144
Slc27a5	6.73144
Cd177	6.73144
2200002J24Rik	6.73144
Trim30e-ps1	6.73144
Tex36	6.73144
Best2	6.73144
Npsr1	6.73144
Rhox4g	6.73144
3830403N18Rik	6.73144
Gpr101	6.73144
Gm5640	6.73144
Gm5936	6.73144
Slc12a3	6.58463
Klhl30	6.55855
Zar1	6.55855
Thy1	6.17903
Pira7	6.12293
Tmprss9	5.85782
Msc	5.7895
4933424G06Rik	5.7895
Gm4340	5.7895
Spns3	5.7895
Scin	5.7895
Amn	5.7895
Olfr287	5.7895
BC048502	5.7895
Ccdc154	5.7895
Trem3	5.7895
Cysrt1	5.7895
Lcn5	5.7895
Gm13807	5.7895
4930423M02Rik	5.7895
Cyp4x1	5.7895
Guca2a	5.7895
Csmd2os	5.7895
Agmat	5.7895
Gm5129	5.7895
Aicda	5.7895
Klrb1a	5.7895
1700011L22Rik	5.7895
Myl3	5.7895
Wnt1	5.75478
Gm17660	5.66037
Fcrl1	5.63517
Clec2g	5.63517
Fgl1	5.63517
1500015O10Rik	5.62336
Gal	5.49
Rasal1	5.39511
Tfap2d	5.32678
Fcgr4	5.32678
Rpl39l	5.32678
Tnf	5.32678
Grid2	5.32678
Sh3bgr	5.22454
Foxb2	5.22454
Pou4f1	5.21791
Gcsam	5.19689
Tshb	5.19689
Barhl1	5.13279
Cartpt	5.0663
Foxa2	5.06542
Qrich2	5.01806
Pla2g4d	5.01806
Mfap5	5.01806
Xlr	5.01806
Pzp	5.00367
1700084C01Rik	4.95691
Crtam	4.93182
Bcas1	4.90253
4930512M02Rik	4.88156
Rp1	4.84255
Pkhd1	4.84255
4931408C20Rik	4.84255
4931428L18Rik	4.84255
Chit1	4.84255
4930558K02Rik	4.84255
Sec14l4	4.84255
9930111J21Rik2	4.84255
Hnf1b	4.84255
Spata20	4.84255
1700023F06Rik	4.84255
Cd300lb	4.84255
Tex19.2	4.84255
Lsmem1	4.84255
Gm16381	4.84255
1700064M15Rik	4.84255
Ifi27l2a	4.84255
Tcl1b2	4.84255
Gm2721	4.84255
9330199G10Rik	4.84255
Vmn1r219	4.84255
Stmnd1	4.84255
Nlrp4f	4.84255
D730050B12Rik	4.84255
Dydc2	4.84255
4930449E01Rik	4.84255
Dcstamp	4.84255
Abra	4.84255
Gsdmc3	4.84255
Spatc1	4.84255
Ahsg	4.84255
Itgb2l	4.84255
Tcp10a	4.84255
Ip6k3	4.84255
Mocos	4.84255
Gpr152	4.84255
Ms4a10	4.84255
AA387883	4.84255
Gm25285	4.84255
Wdr38	4.84255
Prg3	4.84255
Fgf2	4.84255
Crct1	4.84255
Them5	4.84255
Gm5544	4.84255
2010016I18Rik	4.84255
1700061I17Rik	4.84255
Lrrc69	4.84255
Smc2os	4.84255
Orm1	4.84255
Fam229a	4.84255
Tcf23	4.84255
Ugt2b38	4.84255
Alb	4.84255
Cxcl1	4.84255
Vmn2r15	4.84255
Pilrb1	4.84255
Rnf133	4.84255
Hoxa2	4.84255
Vmn1r10	4.84255
B230110G15Rik	4.84255
Aurkc	4.84255
Olfr655	4.84255
Cacng3	4.84255
Nctc1	4.84255
Clec4g	4.84255
1700029H14Rik	4.84255
Nkx6-3	4.84255
Scrg1	4.84255
BC030870	4.84255
Olfr370	4.84255
4930461G14Rik	4.84255
Bcl2a1b	4.84255
Gm14499	4.84255
Kir3dl2	4.84255
Trpc5os	4.84255
Cldn34b2	4.84255
Gbx2	4.83845
Sst	4.81634
Epm2a	4.79671
Xlr3a	4.7384
Hormad2	4.73241
Fbp2	4.73241
D930032P07Rik	4.73241
1700125H03Rik	4.73241
Gm1110	4.73241
Foxd4	4.70899
Lrrc43	4.70899
Slc12a1	4.6959
Rims4	4.69328
Hes3	4.69321
Smok2b	4.69309
Hist1h1d	4.62298
Hsf2bp	4.62298
Samd15	4.53914
Vmn2r2	4.51015
Lin7b	4.46032
Avil	4.41703
Timp4	4.40747
Xlr4a	4.40747
Pkp1	4.39954
D1Pas1	4.39954
D630033O11Rik	4.38417
Xlr3c	4.34845
Mypn	4.3439
Lrtm1	4.33664
Sox15	4.33562
Foxa1	4.29668
Gm19705	4.2945
Fgf1	4.2945
Klhdc8a	4.2766
Aox2	4.26686
Prss38	4.26686
Klhl1	4.26686
Apol8	4.26686
Gm5475	4.26686
Agtr1b	4.26686
LOC100862268	4.26686
Ifi44l	4.26686
4930412C18Rik	4.26686
BB283400	4.26686
Gm6537	4.26686
Cox8b	4.26686
Serpinb10	4.23565
Kcnj9	4.22914
Tac1	4.09726
Alox12e	4.08968
Ppp1r1b	4.08968
Qrfpr	4.08968
4930548H24Rik	4.08968
Hoxa1	4.08968
Cdh9	4.07404
B230323A14Rik	4.07404
Gm17455	4.05709
Nkx2-4	4.02128
Trim15	4.00322
Unc93a	3.97482
Nmu	3.91888
4933407L21Rik	3.8902
Vsig8	3.8902
Ect2l	3.8902
Gipc3	3.8902
Pah	3.8902
Gm29684	3.8902
Gm8764	3.8902
4930505A04Rik	3.8902
Btnl10	3.8902
Hoxb5	3.8902
1700085C21Rik	3.8902
Kcnk13	3.8902
Trim52	3.8902
Il2rb	3.8902
C1ql4	3.8902
Nr1i2	3.8902
4932412D23Rik	3.8902
4930548J01Rik	3.8902
D17Ertd648e	3.8902
Tekt4	3.8902
9630028I04Rik	3.8902
Sult1c1	3.8902
Tmem232	3.8902
Fam179a	3.8902
4930474G06Rik	3.8902
AW112010	3.8902
Acbd7	3.8902
Slc34a3	3.8902
Wt1os	3.8902
Bpifb1	3.8902
Matn4	3.8902
Zbp1	3.8902
Il2	3.8902
Ivl	3.8902
Clca4c-ps	3.8902
4930509K18Rik	3.8902
Olfr267	3.8902
Nppb	3.8902
Sept14	3.8902
Pax4	3.8902
2210408F21Rik	3.8902
Stra8	3.8902
Ghrhr	3.8902
Cd69	3.8902
Smco2	3.8902
Mill2	3.8902
Klk6	3.8902
A730082K24Rik	3.8902
Gpr26	3.8902
4930483O08Rik	3.8902
Gm9731	3.8902
Ttc29	3.8902
Spata19	3.8902
Treh	3.8902
Ltf	3.8902
Dmrtc1c1	3.8902
Dmrtc1c2	3.8902
1700011M02Rik	3.8902
Smpx	3.8902
Irx2	3.88485
Prok2	3.85677
Ctla2b	3.8275
Gabra1	3.81617
Hoxb8	3.80014
Tmem71	3.80014
Kcnc4	3.77938
Ceacam18	3.77938
Rgn	3.77938
Tex19.1	3.76612
Dio2	3.76612
5031414D18Rik	3.76612
1700028E10Rik	3.76141
1700029I15Rik	3.76084
Padi3	3.76069
E330023G01Rik	3.76057
En1	3.72483
Got1l1	3.68733
Tlr6	3.62906
Wnt2	3.62906
2410141K09Rik	3.60836
Eef1a2	3.60483
Tlx3	3.57982
Drd1	3.57982
2810459M11Rik	3.57395
Gata5	3.54489
Rfx6	3.53771
Gm5134	3.53771
Nr1h5	3.53771
Wdr72	3.53771
Sim2	3.52757
Otop3	3.52695
Bcas1os2	3.50581
Mip	3.49511
Dalir	3.4686
Ly9	3.4686
Phf11b	3.4686
1700066B19Rik	3.4686
1700105P06Rik	3.4686
Otor	3.4686
Ccdc146	3.4686
2410003L11Rik	3.4267
Gja6	3.42086
Gm6086	3.41154
Myo7b	3.41154
Slc22a29	3.40482
Sntg1	3.39339
Abcb4	3.38689
Nppc	3.36255
Bglap3	3.36255
Catsperg2	3.34605
Slc39a12	3.34512
3110021A11Rik	3.3359
Gsdmc4	3.33215
Mslnl	3.33215
Gm5108	3.33215
Obox3	3.33215
Hamp	3.33215
Mrgprb1	3.33215
Gm9962	3.33215
1700016C15Rik	3.3046
Gm19990	3.3046
Mkln1os	3.3046
Cryba1	3.29751
Catip	3.29484
Ddx4	3.29371
Nrip3	3.25092
Stac	3.21529
Clcnka	3.20683
Adra2c	3.20683
Prap1	3.20683
2210011C24Rik	3.20683
4930430J02Rik	3.20683
Ccdc42b	3.20025
Zfp750	3.19942
Entpd2	3.15731
Kcns1	3.15731
Kdm4d	3.15731
4833427G06Rik	3.15731
Acan	3.14734
Mx2	3.14196
Xlr3b	3.13711
Cfi	3.12288
Gdf5	3.09582
Ampd1	3.09582
Cldn15	3.08719
Ddn	3.08091
1700024P16Rik	3.07123
Il5ra	3.07123
Nlrp5	3.07123
Comp	3.07123
Igfbp1	3.05939
Slc44a4	3.0346
Grin2a	3.02011
Vmn2r3	3.02011
Cilp	3.02011
Fxyd4	3.01328
Fgd3	3.00153
Gpr84	3.0004
Mybpc1	2.98632
BC051019	2.98632
Pnliprp2	2.96921
Osgin1	2.96236
Slamf8	2.94451
Gabrr2	2.94451
Acaa1b	2.93487
Lgsn	2.93203
Vwc2l	2.93203
6030407O03Rik	2.93203
Serpinb13	2.93203
Serpinb7	2.93203
Gm10538	2.93203
Apobec4	2.93203
Cd244	2.93203
Ifi202b	2.93203
Olfr433	2.93203
Olfr420	2.93203
Taar4	2.93203
Spatc1l	2.93203
Nr1h4	2.93203
Gm4792	2.93203
Ccer1	2.93203
D630029K05Rik	2.93203
4930524B15Rik	2.93203
Gjc2	2.93203
Myh8	2.93203
4930544D05Rik	2.93203
Ccl7	2.93203
Slfn5os	2.93203
Krtap4-16	2.93203
Krt35	2.93203
March10	2.93203
Uts2r	2.93203
C630031E19Rik	2.93203
Mia2	2.93203
Gphb5	2.93203
Catsperb	2.93203
Bdkrb1	2.93203
1700016G22Rik	2.93203
Vmn1r212	2.93203
4933404K08Rik	2.93203
4921525O09Rik	2.93203
BB123696	2.93203
Atp6ap1l	2.93203
Olfr31	2.93203
Msmb	2.93203
Klhl33	2.93203
Mcpt1	2.93203
Gzmc	2.93203
Nuggc	2.93203
4930452G13Rik	2.93203
4933432I03Rik	2.93203
Trhr	2.93203
Hhla1	2.93203
Mroh5	2.93203
Ly6f	2.93203
Mafa	2.93203
Apol7b	2.93203
Apol7e	2.93203
Mov10l1	2.93203
Gm4371	2.93203
Krt80	2.93203
Krt83	2.93203
Tekt5	2.93203
Prm3	2.93203
A930003A15Rik	2.93203
Gm15713	2.93203
Krtap7-1	2.93203
4930563D23Rik	2.93203
Cldn14	2.93203
Slc22a2	2.93203
Gm7168	2.93203
Fpr1	2.93203
1700030A11Rik	2.93203
Fut4-ps1	2.93203
E230025N22Rik	2.93203
Pcdha10	2.93203
Htr4	2.93203
Kcnk4	2.93203
Slc22a30	2.93203
Ms4a1	2.93203
Ms4a7	2.93203
Olfr1418	2.93203
Lipm	2.93203
Fut7	2.93203
Gm13580	2.93203
Hoxd9	2.93203
Mybpc3	2.93203
A530058N18Rik	2.93203
3110099E03Rik	2.93203
Rhov	2.93203
Gm5535	2.93203
Cstl1	2.93203
Defb23	2.93203
Bpi	2.93203
Spata25	2.93203
Gm20754	2.93203
Tdpoz5	2.93203
Gpr88	2.93203
Gja10	2.93203
Platr9	2.93203
Toporsl	2.93203
Gm13871	2.93203
Ifnab	2.93203
Gm12718	2.93203
Ldlrad1	2.93203
Dio1	2.93203
Padi6	2.93203
Slc2a7	2.93203
Uts2	2.93203
Zfp804b	2.93203
Nkx3-2	2.93203
Yipf7	2.93203
Areg	2.93203
1700007G11Rik	2.93203
Hcar1	2.93203
Wbscr28	2.93203
Rbakdn	2.93203
4930505K14Rik	2.93203
Gm21221	2.93203
Rnf148	2.93203
Lmod2	2.93203
Tas2r137	2.93203
Try4	2.93203
Try10	2.93203
Nobox	2.93203
Hoxa6	2.93203
Evx1	2.93203
Vmn1r52	2.93203
Igbp1b	2.93203
E330012B07Rik	2.93203
Psg16	2.93203
Gm4567	2.93203
Gm5891	2.93203
Tescl	2.93203
Pmis2	2.93203
Klk4	2.93203
C86187	2.93203
Olfr544	2.93203
Usp17ld	2.93203
Usp17lc	2.93203
Usp17le	2.93203
Olfr683	2.93203
Olfr688	2.93203
1600010M07Rik	2.93203
4930451I11Rik	2.93203
Ifitm6	2.93203
Sgol2b	2.93203
Gm10649	2.93203
Pou4f2	2.93203
Clec3a	2.93203
1700018B08Rik	2.93203
Mmp7	2.93203
Olfr960	2.93203
Bsx	2.93203
Btg4	2.93203
1110036E04Rik	2.93203
Bcl2l10	2.93203
Prss44	2.93203
Lyzl4	2.93203
Gm5634	2.93203
Gm14511	2.93203
Gm5635	2.93203
Gm14501	2.93203
Gm14474	2.93203
Gm14484	2.93203
Olfr1324	2.93203
LOC100504039	2.93203
Gm6812	2.93203
Xlr5b	2.93203
Xlr5c	2.93203
Gm5166	2.93203
Gm6377	2.93203
Cylc1	2.93203
Cypt3	2.93203
Ldb3	2.93072
Papolb	2.91975
Ankrd2	2.91083
Gm2694	2.86733
Inhbe	2.86275
Slc24a4	2.86275
Mnd1-ps	2.86275
Tnp2	2.86275
Olfr90	2.86275
4933433C11Rik	2.86275
Wdr95	2.86275
EU599041	2.86275
Kmo	2.84546
Tnfrsf13b	2.84546
Sugct	2.84546
Gm21188	2.84546
Dazl	2.84546
Gm20098	2.84546
Htr7	2.84546
Pdyn	2.84546
Platr4	2.84546
Cdkn2a	2.84546
H1foo	2.84546
Nps	2.84546
AU022751	2.84546
Aipl1	2.83758
3300002P13Rik	2.83758
Ttc36	2.83758
Lta	2.83323
Utf1	2.83323
Unc13c	2.83323
Gm5820	2.83057
Gm10451	2.82765
E230029C05Rik	2.82765
Creb3l3	2.82543
Popdc3	2.82519
Ltb4r1	2.825
2700046A07Rik	2.82468
Phox2a	2.82462
Slc22a28	2.82453
Otx2os1	2.78543
Hmgcs2	2.78218
Sytl1	2.77988
Kcnh5	2.77254
Grm2	2.76249
Klhl31	2.7581
Asic2	2.75609
Ascl2	2.75316
Mrap	2.75155
Dpt	2.74295
Grin1os	2.74068
Rgs6	2.72286
Itgb7	2.72286
Vmn2r-ps129	2.70216
Mrgprf	2.69524
Nlrp5-ps	2.68791
Fam131c	2.68658
Lypd2	2.68111
Myh7	2.67654
4930579H20Rik	2.67472
Slc30a3	2.65928
Skap1	2.65557
Agt	2.64905
1700016L04Rik	2.64618
Nmur2	2.64618
Tex14	2.64618
Lgi3	2.64618
Cks1brt	2.64618
Abcc12	2.64618
Pcsk1	2.63747
Ccdc177	2.63413
Cyp21a1	2.62619
Wnt3	2.6247
Lamp3	2.61888
Cxcl17	2.61888
1700008O03Rik	2.61874
Foxd3	2.61629
Kcnj4	2.60905
Ovol1	2.60905
Ctse	2.60362
Pydc4	2.60362
Fndc7	2.60362
Skint7	2.60362
Nwd2	2.60362
Gabrg3	2.60362
Slc28a1	2.60362
Tmem158	2.59636
Gm24572	2.59377
Gimap5	2.59134
5430427M07Rik	2.5901
Nefl	2.57849
Atad3aos	2.57044
Arpp21	2.57044
Wfikkn1	2.56541
M1ap	2.56157
Vipr1	2.56054
Zdhhc23	2.54898
Kcnd3	2.54645
Slc6a18	2.5454
C230037L18Rik	2.5454
5430437J10Rik	2.53301
Igfals	2.53301
Haao	2.53301
Slc22a6	2.53301
Actl7a	2.53301
Dmp1	2.53301
Tuba3b	2.53301
4930479D17Rik	2.53301
Nxnl1	2.53301
Gm8884	2.53301
Exosc6	2.53014
Speer4b	2.51875
Plb1	2.51486
A730090H04Rik	2.51327
Tmem81	2.49429
Necab1	2.4932
Gm13051	2.48316
Emilin3	2.48136
Zfp389	2.47674
Gm9895	2.47674
Klk7	2.47674
Tac2	2.45895
Fam183b	2.45895
Ccdc169	2.45895
A630077J23Rik	2.45895
Zp3	2.45895
Steap4	2.45174
Fam19a4	2.45174
Grm3	2.45001
Gm20753	2.42782
Bcas3os1	2.42701
Neb	2.425
Cbr3	2.41467
Dbx1	2.41182
Gm13547	2.41079
Rbp2	2.41079
Ctso	2.41035
1700095A21Rik	2.40248
Amhr2	2.39807
Lrrc36	2.39807
Fam110c	2.39442
Gm973	2.3928
4930444F02Rik	2.39182
Tmem63c	2.39182
2310005E17Rik	2.39182
Fhitos	2.39182
Borg	2.39182
2410124H12Rik	2.39182
3300005D01Rik	2.39182
A530050N04Rik	2.39182
Oxct2a	2.39182
Cox7b2	2.39182
Gm1045	2.39182
Vmn1r9	2.39182
Pira2	2.39182
Chrnb3	2.39182
Il13ra2	2.39182
Trh	2.37974
Ptchd1	2.37068
Pla2g10	2.36935
Tm4sf19	2.36935
Gm13090	2.36935
Phox2b	2.36935
Kis2	2.36935
Itpka	2.36846
Ferd3l	2.36267
Rasgrf2	2.36267
Cpne7	2.3625
Snord37	2.35863
G630090E17Rik	2.35805
P2rx5	2.35708
Rsf1os1	2.35708
Gpr150	2.35511
Gm15446	2.35508
Angptl6	2.35499
Gm16551	2.33619
Gldn	2.33313
Pnky	2.33151
B930059L03Rik	2.33096
Tmem117	2.33096
Nespas	2.32841
C130050O18Rik	2.32572
Nr0b1	2.3238
Il17re	2.31646
C3	2.31539
Phf11d	2.3149
Nxph3	2.31228
Cytl1	2.30702
Apol7d	2.29743
Adm2	2.29743
Gabra5	2.29743
Sp5	2.29722
Myl4	2.29399
Adad1	2.29399
1700013F07Rik	2.29399
Ptgir	2.29399
Klhl35	2.28948
Kcna1	2.28896
I830077J02Rik	2.28844
Emid1	2.28616
Vgll2	2.27366
Henmt1	2.27312
4930524C18Rik	2.27151
Ppp1r14d	2.27151
Fam83c	2.27151
Msr1	2.27151
1190005I06Rik	2.27067
March3	2.25662
Lypd1	2.25453
Fgf16	2.23879
Gm3363	2.23217
Fibcd1	2.22986
Rgs13	2.21989
1700022H01Rik	2.21989
1700093K21Rik	2.21989
Gm12253	2.21989
1700016K19Rik	2.21989
4930474N09Rik	2.21989
Dupd1	2.21989
Il25	2.21989
Pcdhb14	2.21989
Slc22a27	2.21989
Tspan2os	2.21989
AA792892	2.21989
Oas2	2.21989
Tex37	2.21989
Kirrel2	2.21989
Olfr658	2.21989
Olfr690	2.21989
S1pr5	2.21989
Htr1b	2.21248
Gm20767	2.21074
1700026L06Rik	2.20828
C1qtnf3	2.20645
Enkur	2.20645
Cntnap4	2.20645
Hoxd4	2.20253
5830454E08Rik	2.20253
2010308F09Rik	2.20253
Cyp4f37	2.20176
Gna15	2.1999
9230114K14Rik	2.1999
Fam181a	2.18739
Tcerg1l	2.18256
Capn3	2.18065
2210039B01Rik	2.17413
Epha8	2.17276
Kcnc2	2.1727
Jsrp1	2.17056
Tex38	2.17056
C1qtnf2	2.16006
2610037D02Rik	2.16006
E330011O21Rik	2.16006
Erich6	2.16006
Lhfpl3	2.16006
Gpr37	2.15779
Foxi2	2.15607
Dmbx1	2.15437
Grin1	2.15388
Gm5860	2.15372
Mas1	2.14955
Bfsp1	2.14866
1700003E16Rik	2.14722
Fzd9	2.14703
Ly6g6d	2.14442
Fhit	2.14133
Krt14	2.13849
Snord104	2.13735
Comtd1	2.13574
Hkdc1	2.13471
1110028F11Rik	2.13471
Olfm4	2.13471
Fhad1	2.13471
Olfr212	2.13471
Rnaseh2c	2.13187
Eda2r	2.13051
Barhl2	2.1257
Adtrp	2.12532
Lin28a	2.12376
Rln1	2.12149
Ppp1r3g	2.11347
Gm21057	2.10631
Hk3	2.10423
Ccdc34os	2.10423
1700025F24Rik	2.09935
Gpx6	2.09833
1700100I10Rik	2.09833
Gm14164	2.09833
Rhbg	2.09833
Mblac1	2.09428
Tgm1	2.08845
Rtp4	2.08845
Gm10814	2.08845
Sstr5	2.08387
G6bos	2.08387
Clic3	2.08387
Muc15	2.08387
Il12a	2.08387
Ugt2b35	2.08387
9530053A07Rik	2.08387
Gm9926	2.07676
4930579J19Rik	2.07607
Stc2	2.06411
Trim72	2.06283
Scn1b	2.06145
Cubn	2.06098
Adgrg6	2.05948
4930539E08Rik	2.05913
Slc2a9	2.05666
Galnt3	2.05314
H2afy3	2.05294
Csf3	2.0501
A730018C14Rik	2.0501
Slc30a2	2.0501
4930557J02Rik	2.0501
Syt8	2.0501
Irx1	2.04793
Atp6v1b1	2.04445
Ndufb2	2.04287
Eppk1	2.04156
Cited4	2.03995
Hist2h2bb	2.03594
Insc	2.03527
Prorsd1	2.03448
Adcyap1r1	2.03346
Ddx18	2.03324
Dmrta2	2.03254
1700048O20Rik	2.03217
Spef2	2.03204
Nlrp1a	2.032
Mgl2	2.02759
A330069E16Rik	2.02699
Kcns3	2.02604
1700016H13Rik	2.02604
5730422E09Rik	2.02604
Cpne9	2.02604
Gm648	2.02604
Ppp1r32	2.0249
Grik1	2.02338
Ocel1	2.02197
Rsph1	2.0191
Pycr2	2.01846
Rinl	2.01217
0610040F04Rik	2.00831
Rab11fip4os1	2.00804
4930550C17Rik	2.00804
Pgc	2.00804
Hist4h4	2.00804
Eras	2.00804
Snord1c	2.00751
Tapbpl	2.00573
1700120C14Rik	2.00491
Gm15645	2.00211
Bc1	2.00179
Metrn	1.99971
Gm15941	1.99835
Apobec2	1.99835
Ltk	1.99705
9130015A21Rik	1.99407
Cyp2b19	1.99407
Lhfpl1	1.99407
Foxb1	1.99315
Tmem132cos	1.99143
Nefm	1.99075
St8sia5	1.9851
Mndal	1.98292
Sytl3	1.98292
Pamr1	1.98292
4933405D12Rik	1.98292
Htr6	1.98292
Ppef2	1.98292
Ace	1.98136
Vil1	1.98003
4933406C10Rik	1.98003
H2-Oa	1.98003
4933408B17Rik	1.9787
Apcdd1	1.9763
Rab26	1.97621
Zfp345	1.97544
Gper1	1.97447
Cplx1	1.97368
Hr	1.97237
D630003M21Rik	1.97159
4930447A16Rik	1.97063
Gm4850	1.96763
Stk-ps2	1.96763
Gpr55	1.96763
Igfn1	1.96763
C230024C17Rik	1.96763
Crp	1.96763
Wdr64	1.96763
Marc1	1.96763
Gm4922	1.96763
Ctnna3	1.96763
Olfr1353	1.96763
Gm12128	1.96763
Hand1	1.96763
Slc47a2	1.96763
Tekt3	1.96763
Gm20759	1.96763
4932435O22Rik	1.96763
Gm11762	1.96763
Slc7a15	1.96763
Cdhr3	1.96763
Gm1995	1.96763
Gm10436	1.96763
Serpina1b	1.96763
Serpina1d	1.96763
AU015791	1.96763
Akr1c20	1.96763
Spata31d1d	1.96763
Gm3772	1.96763
Tmem174	1.96763
5930438M14Rik	1.96763
4933413L06Rik	1.96763
Gm5460	1.96763
Dydc1	1.96763
4930431P03Rik	1.96763
4930413M19Rik	1.96763
Rnase2a	1.96763
Defb30	1.96763
Rp1l1	1.96763
Pebp4	1.96763
4933402J15Rik	1.96763
Gm1587	1.96763
Fam216b	1.96763
4930474H20Rik	1.96763
Cdh18	1.96763
Gm10863	1.96763
Rnu12	1.96763
Gm20556	1.96763
1700031M16Rik	1.96763
Krt84	1.96763
2310015D24Rik	1.96763
Bex6	1.96763
Cd200r2	1.96763
9830107B12Rik	1.96763
Gm38666	1.96763
Pcdha6	1.96763
Pabpc2	1.96763
Spink5	1.96763
Spink7	1.96763
2210420H20Rik	1.96763
Scgb1a1	1.96763
1700017D01Rik	1.96763
Olfr1450	1.96763
Pde6c	1.96763
1810018F18Rik	1.96763
Cstad	1.96763
Gm13582	1.96763
Hoxd13	1.96763
Olfr1289	1.96763
Olfr1297	1.96763
Olfr1298	1.96763
4930528P14Rik	1.96763
Rad21l	1.96763
Bpifb2	1.96763
2310005A03Rik	1.96763
Rbpjl	1.96763
Gm6639	1.96763
2400006E01Rik	1.96763
Gm10697	1.96763
Gm10696	1.96763
Myoz2	1.96763
Pdha2	1.96763
Gm1653	1.96763
9330178D15Rik	1.96763
4930552N02Rik	1.96763
Gm11757	1.96763
1700057H15Rik	1.96763
Tssk3	1.96763
1700021N21Rik	1.96763
Lactbl1	1.96763
Ctrc	1.96763
Gm833	1.96763
Gm5862	1.96763
Speer4a	1.96763
Gm7271	1.96763
Tmprss11f	1.96763
Afm	1.96763
1700028D13Rik	1.96763
Trim50	1.96763
Pilrb2	1.96763
Nxpe5	1.96763
Gm15997	1.96763
Stk31	1.96763
Hoxa11os	1.96763
Cml5	1.96763
Mug1	1.96763
Clec2f	1.96763
D7Ertd143e	1.96763
Nlrp12	1.96763
Vmn2r34	1.96763
Vmn2r45	1.96763
Sult2a8	1.96763
Crxos	1.96763
Psg20	1.96763
Psg22	1.96763
Vmn1r115	1.96763
1700028B04Rik	1.96763
Prodh2	1.96763
Gm6567	1.96763
Olfr545	1.96763
Olfr574	1.96763
Olfr609	1.96763
Olfr707	1.96763
Olfr1532-ps1	1.96763
Olfr492	1.96763
Itgax	1.96763
Itgad	1.96763
Gm15348	1.96763
Spag11b	1.96763
Gm8179	1.96763
Cib3	1.96763
4933402J07Rik	1.96763
Ces1g	1.96763
Cdh16	1.96763
Dpep2	1.96763
4930571O06Rik	1.96763
Gm10684	1.96763
Gm32511	1.96763
4921534H16Rik	1.96763
Prr23a2	1.96763
1600029I14Rik	1.96763
Fbxw28	1.96763
Gm14718	1.96763
4933402E13Rik	1.96763
1700111N16Rik	1.96763
Gm38425	1.96763
Il1rapl1	1.96763
Prame	1.96763
Bspry	1.96746
Dact2	1.96631
Gm715	1.96603
Serpinc1	1.96487
Ccdc64	1.96398
Pfkl	1.96
Oprk1	1.95983
Gm5458	1.95711
Gjb5	1.95711
Scube2	1.95504
Slc25a33	1.95444
Dmrt3	1.95342
Adamts13	1.94901
1110034G24Rik	1.94625
Cd59b	1.94589
B230217O12Rik	1.94546
1700101E01Rik	1.94238
Prss12	1.94238
Lrrd1	1.94181
Galnt12	1.93865
Xkr6	1.93856
BC021767	1.93777
Fam198a	1.9332
Slc16a3	1.93078
Gm7325	1.9307
Klf1	1.92922
Xaf1	1.92806
H2-M3	1.92762
C4a	1.92372
Bcas3os2	1.92024
Gm11729	1.91919
Lrit1	1.91919
Vpreb2	1.91919
Htr1f	1.91919
Gm10768	1.91919
Lce1g	1.91919
A630076J17Rik	1.91919
9830132P13Rik	1.91919
Orm2	1.91919
Cyp2j5	1.91919
8030443G20Rik	1.91919
Ereg	1.91919
Myo18b	1.91919
Slc15a5	1.91919
Cyp2f2	1.91919
Ldhc	1.91919
Trim30b	1.91919
Arhgap20os	1.91919
Mlip	1.91919
Camk2b	1.91893
Paqr9	1.91657
Cck	1.90975
Slc25a21	1.90935
Gm15816	1.90904
Ugt1a5	1.90604
Ugt1a2	1.90604
Ugt1a1	1.90604
Teddm2	1.90604
Atoh7	1.90604
Olfr1392	1.90604
Gm9866	1.90604
4930404H11Rik	1.90604
Lrrc6	1.90604
Fbxo40	1.90604
Gbgt1	1.90604
Adgrf3	1.90604
Gm15008	1.90604
1300017J02Rik	1.90175
Ltb4r2	1.8997
Adam7	1.8997
A530088E08Rik	1.8997
L3mbtl4	1.8997
Spag6l	1.8997
Gm10714	1.8997
4933406I18Rik	1.8997
Sh2d1a	1.8997
Ngef	1.89685
Upk1a	1.89617
Pabpc6	1.896
Gpr151	1.896
S100a3	1.896
Hsd3b4	1.896
4930550L24Rik	1.896
Ubxn1	1.89519
Reps2	1.89438
Smok3a	1.89359
1110008F13Rik	1.89267
Avpr1a	1.89192
1700012D01Rik	1.89192
Kcne2	1.89192
4930443O20Rik	1.89192
Lekr1	1.89192
Nr5a2	1.89069
Wnt10b	1.89069
Terc	1.89069
Slc9b1	1.89069
Adh1	1.89069
Rltpr	1.89037
Igfbp6	1.88976
Bhlhe23	1.88976
Vmn2r18	1.88976
Iqca	1.88904
Gabrr1	1.88904
Clvs2	1.88846
Hal	1.88846
Caps2	1.88846
Fmr1nb	1.88846
Wnt3a	1.88831
Spsb2	1.88823
Gm20745	1.88799
Lvrn	1.8876
9630001P10Rik	1.8876
Uroc1	1.8876
Wdr74	1.88694
Snord7	1.88676
Mroh7	1.88676
Srpk3	1.88676
Fxyd2	1.88622
Gm4925	1.88608
9030625G05Rik	1.88596
Cblc	1.88585
Itga7	1.88524
Lrrc19	1.88506
Vwa3a	1.88503
Tmem160	1.8756
Fhdc1	1.87489
Cdk5r2	1.87116
Npm2	1.87077
Nup62cl	1.86666
A930019D19Rik	1.86596
Gm13247	1.86596
Tfpt	1.86428
Aarsd1	1.86353
Chac1	1.86349
Timm13	1.8615
Ggn	1.86012
Them6	1.85983
Syt3	1.85966
Mid1ip1	1.85734
Rhcg	1.85582
Gm11974	1.8548
Zkscan14	1.85224
Pgp	1.85117
Gm5795	1.85092
Serpind1	1.85024
Glrx5	1.84874
Efhc2	1.84651
Epb4.1l4aos	1.84562
Kbtbd11	1.84352
Treml2	1.84325
Snord43	1.84314
Abcg8	1.84185
Inpp5j	1.84122
Phldb3	1.8391
Gm24148	1.83907
Tgm2	1.83872
Prr7	1.83685
Gm8801	1.83519
Tnni1	1.8342
2610028E06Rik	1.83129
Tbcc	1.83046
Sox3	1.83023
6030468B19Rik	1.82998
Zfp651	1.82904
Gm5797	1.82805
Tmem74b	1.82784
Teddm1b	1.82759
1700001K19Rik	1.82644
1700030L20Rik	1.82478
Epor	1.82454
Gm8994	1.82437
Gzmm	1.82349
Ndufa4l2	1.82261
Smim6	1.82261
Iqcd	1.82214
Smim5	1.82074
Pcdh8	1.81982
4930429B21Rik	1.81927
E130012A19Rik	1.81915
Thbs4	1.81549
Slfn8	1.81535
Asprv1	1.81535
Nuak2	1.81519
Cldn7	1.81453
Folr1	1.81423
Mtus2	1.81409
Rrp9	1.81118
Lgi1	1.8104
Parp10	1.80972
Brms1	1.80929
Kcnn4	1.80566
Itga2b	1.80563
Prss22	1.80494
Tsen54	1.80454
BC024139	1.8044
Rom1	1.80321
Gpx5	1.80307
Arl4c	1.80024
Arhgdig	1.79831
Pin1	1.79694
Ggnbp2os	1.79625
Npc1l1	1.79511
Arhgap33os	1.79511
AI507597	1.79425
Snora5c	1.79317
Gpr39	1.79211
Syt17	1.79211
Ddit4	1.79125
Lhx3	1.7909
Nr4a3	1.79049
Trib3	1.79043
Faah	1.78952
Frmd3	1.78941
Hba-a2	1.78929
Cdk5rap3	1.78814
Cyp4f15	1.78561
Gpa33	1.7854
Psme2b	1.7854
Nanos2	1.7854
Dmrtc1a	1.7854
Tha1	1.78495
Prom2	1.78466
Col28a1	1.78336
Unc119	1.78034
Ralyl	1.78009
A730056A06Rik	1.77823
1110020A21Rik	1.77762
Bglap	1.77762
Vmn1r90	1.77602
Dohh	1.77526
Hba-a1	1.77388
Tnfaip8l3	1.77326
Zbtb11os1	1.77304
Ncf4	1.7726
Chd5	1.77188
Alas2	1.76998
Pex16	1.76995
Pitx1	1.76793
Snf8	1.76679
Snord15a	1.76478
Fermt3	1.76418
Baiap3	1.76304
Prdm12	1.76297
2810032G03Rik	1.76213
Irf7	1.76173
Hebp1	1.76093
Ftsj2	1.76075
Gtf2h5	1.76031
Ccdc9	1.75988
Marveld3	1.75794
Wnt5b	1.75782
Ltb	1.75768
Wisp2	1.75768
Ppp2r2cos	1.75768
9530062K07Rik	1.75768
Cxcr3	1.75768
Engase	1.75636
Gdf10	1.75436
Ldha	1.75412
2310040G24Rik	1.75307
Mrpl12	1.7529
Calca	1.75233
Gm16287	1.7517
2310030G06Rik	1.75109
Acadvl	1.75052
Mrps26	1.74948
Zranb1	1.74935
Bax	1.74905
Tppp3	1.74896
6430562O15Rik	1.74759
Gnl1	1.74624
Gm2518	1.74598
Gng13	1.74387
Pcsk1n	1.74384
Smim12	1.74337
Camkv	1.74308
Lurap1	1.74277
Trim47	1.74225
Clic6	1.74115
Mettl24	1.74089
Trp53rka	1.73985
A930009A15Rik	1.73784
Ndufa13	1.73702
Gm4278	1.73693
Gm13483	1.73693
Lrriq4	1.73693
3110082J24Rik	1.73519
Hc	1.73359
Cnpy1	1.73359
Gm5779	1.73176
Emx1	1.73166
Gsdma	1.73142
Fam84a	1.72871
Plcxd1	1.72709
Popdc2	1.72469
Lca5l	1.72434
Col27a1	1.72424
Uchl4	1.72282
6430531B16Rik	1.72229
Vill	1.72207
Wnt7b	1.72107
Lmx1a	1.72004
Hip1r	1.71867
Socs1	1.71836
Ramp1	1.71765
Kif17	1.71765
BC049715	1.71765
Tomm7	1.71743
Ddc	1.71717
Get4	1.71658
Zfp688	1.71656
Haghl	1.71533
4930578C19Rik	1.71496
Sptb	1.71328
2310011J03Rik	1.713
Gm14288	1.71188
Atg101	1.70996
Ube2ql1	1.70961
Sebox	1.70787
Hoxb1	1.70787
Krt15	1.70787
Gm805	1.70787
Htr1a	1.70787
Ptpn20	1.70787
Tdh	1.70787
Gpr31b	1.70787
Hsbp1l1	1.70787
Gm3230	1.70787
2310001K24Rik	1.70787
Gm10745	1.70787
Cntn5	1.70787
Zfp872	1.70787
Prss42	1.70787
Slc39a7	1.70705
Wnt4	1.70669
Col9a2	1.70636
Zfp600	1.70574
Fam181b	1.70547
Nphp4	1.70513
Iba57	1.70483
Wbscr16	1.70427
Npm3-ps1	1.70409
Nfkbil1	1.70309
Tbc1d17	1.70053
Fam196b	1.69988
Fam196a	1.69988
Lrrc66	1.69908
Gpr83	1.69908
Platr21	1.69908
Platr14	1.69812
Rfx4	1.69776
Kcnh1	1.69757
Tars2	1.69666
Ube2s	1.69556
Krt7	1.69493
Fam173b	1.69132
Pard6a	1.69088
Mia	1.69
Rprm	1.68962
Cenpb	1.68941
Pex6	1.68924
Snora64	1.68897
Hk2	1.68827
Wdr25	1.68781
Gm11992	1.68699
Snord34	1.68672
Tomm40	1.68664
Ntmt1	1.68596
Prr15	1.68293
Gpr27	1.68273
Klhdc4	1.68242
Hist1h2bb	1.68167
S100b	1.68097
E130309D14Rik	1.68065
Krt8	1.67914
Pfdn6	1.67888
Npff	1.6783
Ctrl	1.6783
Gpc5	1.67754
Wdr4	1.677
Gm1821	1.6768
Cfap57	1.67676
Pkm	1.67659
Tmem28	1.67608
Klc3	1.67587
Gar1	1.67585
Mtcl1	1.67524
Col9a3	1.67432
Aamp	1.673
D330023K18Rik	1.67291
Slc35d3	1.67222
Galk1	1.67146
Smc1b	1.67077
Vpreb1	1.67077
Spr	1.67014
Samd11	1.66903
Snord35a	1.66814
Exosc5	1.66786
Rgs14	1.66612
Ctu2	1.66555
Tsacc	1.6654
F10	1.66451
Gm15179	1.66426
3110079O15Rik	1.66426
Best3	1.66426
Osm	1.66426
Mcpt-ps1	1.66426
Myot	1.66426
Gm10536	1.66426
C730002L08Rik	1.66426
Gm14092	1.66426
Fabp4	1.66426
Catsper4	1.66426
Gm6614	1.66426
Sbk3	1.66426
Mtag2	1.66426
Gm15455	1.66418
Pllp	1.66217
Snora20	1.6621
Plekhg3	1.66198
Btbd17	1.66137
Dnajc17	1.66114
Pstpip1	1.65996
Tbc1d10c	1.65987
Pwwp2b	1.65666
Hsd17b3	1.65575
Srpx2	1.65358
Bmp2	1.65326
Fam19a3	1.65309
Asb5	1.65309
Adad2	1.65309
Bmp6	1.65258
Slit1	1.65242
Aldh3b2	1.65183
C030023E24Rik	1.6511
Tspan33	1.65081
1700120K04Rik	1.65064
Fam83e	1.64993
4933428G20Rik	1.64979
Pabpc4	1.64871
Commd5	1.64768
Vars	1.64687
Nkx2-9	1.6458
Hyal3	1.64564
Tm4sf1	1.6452
Rassf7	1.64515
Tpi1	1.64501
Nkx6-1	1.6449
Gck	1.64482
Gyltl1b	1.64464
Rpl13a	1.64415
Lrrc73	1.64348
Gm5088	1.64275
Trim10	1.64249
Slc2a6	1.64187
Nptx2	1.64178
C2cd4c	1.64078
Gm14207	1.64052
Nrn1l	1.64052
Cldn9	1.64021
Padi4	1.64015
Car4	1.64007
Hhipl1	1.6385
Nanog	1.6385
Psmb4	1.63847
Lsm4	1.63843
Ilvbl	1.63713
Rhox8	1.63617
Gpr62	1.63599
Tbl3	1.63589
Tsr3	1.63535
Rps4l	1.63506
0610009L18Rik	1.63435
Park7	1.63374
Tmem132e	1.63306
Dgkk	1.63302
Mvd	1.6326
Slfn14	1.63239
Dlx4	1.63219
BC006965	1.63219
5430431A17Rik	1.63219
LOC100505025	1.63219
Ar	1.63219
Hbb-bh1	1.63208
Acaa1a	1.63026
Ajap1	1.62973
Zfp775	1.6295
Gm10432	1.6283
Spryd3	1.62829
Cacng8	1.62824
Tarbp2	1.62791
Ism2	1.62774
Snord82	1.62725
Nr6a1	1.6265
Tprkb	1.62649
Snord110	1.62605
Bex1	1.62566
Larp1b	1.62545
Pitpnm3	1.6253
Ano5	1.6253
Gfi1b	1.62521
Tal1	1.62354
Ugt1a6a	1.62334
Hnf1a	1.62334
Snx20	1.62334
Snord71	1.62334
Piwil4	1.62334
Slc24a1	1.62334
Nudt1	1.6233
Aqp3	1.62258
Gm15694	1.62236
Gm13251	1.62164
Gm5595	1.62098
Sncg	1.6207
Gm20300	1.61942
Hist1h2bh	1.61847
Car7	1.61739
Mettl23	1.61595
3830408C21Rik	1.61585
Stk19	1.61486
4930404I05Rik	1.61393
Amh	1.61353
Rax	1.61095
Hgh1	1.609
Rgs10	1.60874
Fkbpl	1.60867
Aen	1.60831
BC051537	1.60712
Galnt9	1.60685
Slc7a14	1.60634
Wdr18	1.60531
Ppap2c	1.6049
Grwd1	1.60468
Ptchd4	1.60457
Ppp2r4	1.60445
Kcnc1	1.60408
Npm3	1.60346
Egfl8	1.60257
Fbxl19	1.60235
Pelp1	1.60061
Txnrd2	1.59985
C030006K11Rik	1.59892
Poll	1.59886
Clec2l	1.59836
Gm12238	1.59836
Gata1	1.59828
Chst7	1.59794
Nxn	1.59645
Nudc	1.59635
Cacna2d3	1.59523
Gm4532	1.59523
Nudt6	1.5948
Flywch1	1.59466
Shroom3	1.59464
Gm10390	1.5942
Ly6h	1.59409
Atp6v1c2	1.59373
Cdnf	1.5935
Hbb-y	1.59339
Grem2	1.59306
2310002F09Rik	1.59306
Chaf1a	1.592
Il22ra2	1.59139
Trhde	1.59139
Rnf222	1.59139
Gdf7	1.59139
D030025P21Rik	1.59139
Hist1h2aa	1.59139
Gcm2	1.59139
Ptger2	1.59139
AU022793	1.59139
Gabrr3	1.59139
Slc25a41	1.59139
Pde6a	1.59139
Upp2	1.59139
Efcab8	1.59139
Ankrd60	1.59139
Npy2r	1.59139
Adh4	1.59139
Musk	1.59139
Cdkn2b	1.59139
Drd5	1.59139
Btc	1.59139
Gm6588	1.59139
Egr4	1.59139
4933427D06Rik	1.59139
Chst13	1.59139
4930587E11Rik	1.59139
Lypd3	1.59139
Lgals7	1.59139
Mesp1	1.59139
Ascl3	1.59139
1700123J17Rik	1.59139
Dclk3	1.59139
Asb12	1.59139
Pabpc5	1.59139
Ghdc	1.59108
Amdhd2	1.58996
Hyi	1.58965
Ndufaf6	1.58861
Foxp3	1.58714
2310069G16Rik	1.58673
Crb2	1.58667
Wdr73	1.58655
2810468N07Rik	1.58646
Zcchc12	1.58568
Eef2	1.58561
Fcrl6	1.58471
Slc6a20a	1.58471
Dnaaf1	1.58437
2700094K13Rik	1.584
Hist1h2bj	1.58371
Ak4	1.5833
Adcy2	1.5824
Cep131	1.58228
Adam1b	1.58187
Tspan32	1.58169
L3mbtl2	1.58134
Fam178b	1.58083
Snord32a	1.58035
Cd6	1.58009
Abcc2	1.58009
4930552P12Rik	1.58009
Fzd10	1.57993
Fam109a	1.57928
Guk1	1.57901
Milr1	1.57804
1500011K16Rik	1.57788
Ung	1.57779
Yars	1.57748
Zfp219	1.57732
Pet100	1.57709
Bloc1s4	1.57651
Gm15217	1.57647
Tnfsf10	1.57647
Tex16	1.57647
Nubp2	1.5763
Gtpbp6	1.57513
Adprhl2	1.57502
Muc2	1.57494
Gm13034	1.57473
C1s2	1.57473
Eif6	1.57402
Fetub	1.57371
Nrap	1.57371
Pus1	1.57336
Snord33	1.57306
Abcb9	1.57305
Mylk3	1.57305
Pwp2	1.57304
Kcng1	1.57276
Nme3	1.57258
Itgb3	1.57198
Otx2	1.57198
Tbx6	1.57165
Eef1g	1.57127
Rbm42	1.57121
Fam92b	1.57106
Gpatch3	1.57046
Cldn3	1.57042
B630019K06Rik	1.56903
Shq1	1.56774
Mapk8ip1	1.56744
Plcd4	1.56659
P2rx1	1.56645
Sirt7	1.56618
Igfbp2	1.56548
Msto1	1.5652
D10Jhu81e	1.5646
C130036L24Rik	1.56452
4933401H06Rik	1.56395
Nkx2-2os	1.5637
Rangap1	1.56328
Coch	1.56276
Adrb3	1.5626
Ttc7	1.56133
Trabd2b	1.56118
Cd84	1.56106
Ube2u	1.56106
Ankrd9	1.56077
Med9os	1.56003
Ttll10	1.56003
Car15	1.55979
Ogfr	1.55928
Aldh16a1	1.55892
Unc119b	1.55883
Tdrd1	1.55827
Dusp3	1.55821
Wash1	1.55782
Hapln4	1.55706
Grhpr	1.55599
Gpt	1.55585
Snord23	1.55566
H2afj	1.55563
Fis1	1.5555
Igflr1	1.55529
Mcat	1.55443
Taf6l	1.55405
Gtf2h4	1.55387
Reln	1.5535
Vstm5	1.55316
St14	1.55294
Sssca1	1.55289
Chrng	1.5516
1700001L19Rik	1.5516
Adam5	1.5516
Tmem14c	1.55034
Notum	1.55033
1700102P08Rik	1.55033
Il20rb	1.55007
Slc25a38	1.55005
Tpgs1	1.5497
Gm5801	1.54862
Cpne5	1.5478
Eif3b	1.54734
D830046C22Rik	1.54709
Crocc	1.54686
Scarletltr	1.54669
1700003M07Rik	1.54666
Trappc6a	1.54653
Rab25	1.54647
Tmem132a	1.54612
Map1s	1.54609
Fam163a	1.54572
Ank1	1.54535
Zfp429	1.5452
Cad	1.54502
Otud3	1.5448
Jag2	1.54457
Gm8096	1.54397
Fbl	1.54317
Rplp1	1.5423
Ttll3	1.54213
Timmdc1	1.5421
Lhx5	1.54202
Lias	1.54181
Psmc5	1.54154
Nrde2	1.54145
Itpk1	1.54126
Agbl2	1.54093
Vmn1r58	1.54074
Tssc4	1.54067
2900060B14Rik	1.53988
Ngb	1.53988
Hepacam2	1.53988
Znhit6	1.53863
Snord89	1.53815
Cacng2	1.53815
Fbxl13	1.53815
Fgfbp1	1.53815
Styxl1	1.53815
Scnn1b	1.53815
F7	1.53815
Aldoa	1.53789
Acp5	1.53722
Bin1	1.53676
Map2k2	1.53597
Gm14005	1.53571
Slc4a1	1.53524
Prkag3	1.53481
Adarb2	1.53476
Rwdd2b	1.53443
Susd5	1.53427
Commd4	1.53425
Pacsin3	1.53353
C030034I22Rik	1.53316
Wwc1	1.53279
Pmm1	1.53236
Fasn	1.53195
Nol9	1.53176
Plek2	1.5317
Smim1	1.53127
Nptx1	1.53123
Ndufv1	1.53091
Phb	1.53081
Rps14	1.5307
Aspg	1.53058
Fst	1.52845
Syndig1	1.52842
2410016O06Rik	1.52808
Eif4h	1.52792
C1ra	1.5278
Trim66	1.5278
Fuk	1.52742
Sh3bp5l	1.5269
Pcbp4	1.52684
Tsfm	1.52678
Lin7a	1.52666
Hapln3	1.52652
H2-Bl	1.52651
Zfp771	1.52615
Gpihbp1	1.52609
Hesx1	1.52539
H2-D1	1.52532
[truncated: 2,930 more rows]
[truncated: 1 more columns]
